# Supplementary material for: Biological hydrogen cyanide emission globally impacts the physiology of both HCN-emitting and HCN-perceiving Pseudomonas
Source: mBio. 2023 Aug 31;14(5):e00857-23. doi: 10.1128/mbio.00857-23 (PMC10653877; doi:10.1128/mbio.00857-23)
Supplement: Table S1 — Significantly dysregulated genes in the HCN mutant compared with the wild type. [file mbio.00857-23-s0002.xlsx]

## Sheet: Δhcn compared to wt
Table S1 - List of significantly dysregulated genes in the hcn mutant compared with the wild type
T1
	ID	X.x	baseMean	log2FoldChange	lfcSE	stat	pvalue	padj	RefSeqID	start	end	length	gene_name	protein_seq_best_match	predicted_gene_name	GO_terms	KEGG_pathways	bestOG	COGcat	eggNOGannot	X.y	length1	Gene3D	HamapGO	PANTHER	Pfam	PIRSF	PRINTS	ProSitePatterns	ProSiteProfiles	SignalP	SMART	SUPERFAMILY	TIGRFAM	TMHMM
805	PchlR47_04125	PchlR47_04125	21.9877	-1.77954	0.487257	-3.65216	0.000260043	0.000527187	NA	NA	NA	NA	NA	NA	NA	NA	NA	NA	NA	NA	NA	NA	NA	NA	NA	NA	NA	NA	NA	NA	NA	NA	NA	NA	NA
806	PchlR47_04130	PchlR47_04130	2269.37	-1.91938	0.389945	-4.92217	8.559e-07	7.54251e-08	CP019399	934539	937349	936	4Fe-4S ferredoxin	WP_009046912.1	DLD	GO:0003674,GO:0003824,GO:0008150,GO:0008152,GO:0016491,GO:0044710,GO:0055114	map00620	0QIDF	C	FAD linked oxidase domain protein	NA	936	G3DSA:1.10.1060.10,G3DSA:3.30.43.10,G3DSA:3.30.465.10,G3DSA:1.10.45.10	NA	PTHR11748,PTHR11748,PTHR11748:SF65,PTHR11748:SF65	PF13183;4Fe-4S dicluster domain;GO:0051536,PF01565;FAD binding domain;GO:0008762,GO:0016491,GO:0050660,GO:0055114,PF02913;FAD linked oxidases, C-terminal domain;GO:0003824,GO:0050660,PF02754;Cysteine-rich domain;date=22-07-2017,PF02754;Cysteine-rich domain;date=22-07-2017	NA	NA	PS00198;4Fe-4S ferredoxin-type iron-sulfur binding region signature.	PS51387;PCMH-type FAD-binding domain profile.,PS51379;4Fe-4S ferredoxin-type iron-sulfur binding domain profile.	NA	NA	SSF56176,SSF46548,SSF55103	NA	NA
807	PchlR47_04135	PchlR47_04135	266.063	-1.67697	0.400293	-4.18935	2.79758e-05	1.92382e-05	CP019399	937346	938017	223	lactate utilization protein	WP_017336451.1				0QT3M	S	Uncharacterised ACR, YkgG family COG1556	NA	223	G3DSA:3.40.50.10420	NA	PTHR32479	PF02589;Uncharacterised ACR, YkgG family COG1556;date=22-07-2017	NA	NA	NA	NA	NA	NA	SSF100950	NA	NA
1692	PchlR47_08640	PchlR47_08640	83.9193	1.17605	0.285735	4.11586	3.85731e-05	2.84187e-05	CP019399	1917822	1918133	103	hypothetical protein	WP_003252591.1	YJCH	GO:0005575,GO:0005623,GO:0005886,GO:0016020,GO:0044464,GO:0071944		0QUKD	S	Protein of unknown function, DUF485	NA	103	NA	NA	NA	PF04341;Protein of unknown function, DUF485;date=22-07-2017	NA	NA	NA	NA	NA	NA	NA	NA	24-46,61-83
1693	PchlR47_08645	PchlR47_08645	296.434	1.02633	0.26638	3.85289	0.000116732	0.000152406	CP019399	1918130	1919788	552	cation acetate symporter	WP_008026758.1	ACTP	GO:0003674,GO:0005215,GO:0005342,GO:0005575,GO:0005623,GO:0005886,GO:0005887,GO:0006810,GO:0006811,GO:0006820,GO:0006846,GO:0006847,GO:0008028,GO:0008150,GO:0008509,GO:0008514,GO:0009987,GO:0015075,GO:0015123,GO:0015665,GO:0015711,GO:0015718,GO:0015849,GO:0015850,GO:0016020,GO:0016021,GO:0022857,GO:0022891,GO:0022892,GO:0031224,GO:0031226,GO:0034220,GO:0035433,GO:0043879,GO:0044425,GO:0044459,GO:…		0QJUC	S	solute symporter	NA	552	NA	NA	PTHR11819:SF13,PTHR11819	PF00474;Sodium:solute symporter family;GO:0005215,GO:0006810,GO:0016020,GO:0055085	NA	NA	PS00457;Sodium:solute symporter family signature 2.,PS00456;Sodium:solute symporter family signature 1.	PS50283;Sodium:solute symporter family profile.	43831	NA	NA	TIGR00813;sss: transporter, solute:sodium symporter (SSS) family	301-323,431-453,34-56,77-99,364-386,465-487,211-228,148-170,407-426,5-24,497-519,185-204,266-288,105-127
2319	PchlR47_11865	PchlR47_11865	296.693	-1.29873	0.417155	-3.11331	0.00185001	0.00874492	CP019399	2618769	2620103	444	GntR family transcriptional regulator	WP_016702859.1				176H5	K	transcriptional regulator	NA	444	G3DSA:1.10.10.10,G3DSA:3.90.1150.10,G3DSA:3.40.640.10	NA	PTHR11751,PTHR11751	PF00155;Aminotransferase class I and II;GO:0009058,GO:0030170,PF00392;Bacterial regulatory proteins, gntR family;GO:0003700,GO:0006355	NA	NA	NA	PS50949;GntR-type HTH domain profile.	NA	helix_turn_helix gluconate operon transcriptional repressor	SSF53383,SSF46785	NA	NA
2399	PchlR47_12265	PchlR47_12265	14.7845	-1.58755	0.570029	-2.78504	0.00535214	0.0389725	CP019399	2705555	2706352	265	transglutaminase	WP_016702799.1				173M6	E	Transglutaminase	NA	265	G3DSA:3.90.260.10	NA	NA	PF01841;Transglutaminase-like superfamily;date=22-07-2017,PF08379;Bacterial transglutaminase-like N-terminal region;date=22-07-2017	NA	NA	NA	NA	NA	Transglutaminase/protease-like homologues	SSF54001	NA	NA
2459	PchlR47_12580	PchlR47_12580	2554.6	-14.7147	1.21989	-12.0623	1.67095e-33	3.54716e-13	CP019399	2776079	2777488	469	FAD/NAD(P)-binding oxidoreductase	WP_011060874.1	HCNB	GO:0003674,GO:0003824,GO:0005575,GO:0005623,GO:0005886,GO:0006082,GO:0006520,GO:0006544,GO:0006546,GO:0006807,GO:0008150,GO:0008152,GO:0009056,GO:0009063,GO:0009069,GO:0009071,GO:0009987,GO:0016020,GO:0016054,GO:0016491,GO:0016638,GO:0019752,GO:0043436,GO:0044237,GO:0044238,GO:0044248,GO:0044281,GO:0044282,GO:0044464,GO:0044710,GO:0044712,GO:0046395,GO:0050622,GO:0055114,GO:0071704,GO:0071944,GO:…	map00460,map01100	0QI0E	C	Oxidoreductase	NA	469	G3DSA:3.50.50.60,G3DSA:3.50.50.60	NA	PTHR22912:SF141,PTHR22912:SF141,PTHR22912,PTHR22912	PF04324;BFD-like [2Fe-2S] binding domain;date=22-07-2017,PF07992;Pyridine nucleotide-disulphide oxidoreductase;GO:0016491,GO:0055114	PIRSF037495	FAD-dependent pyridine nucleotide reductase signature,FAD-dependent pyridine nucleotide reductase signature,FAD-dependent pyridine nucleotide reductase signature,FAD-dependent pyridine nucleotide reductase signature	NA	NA	NA	NA	SSF51905	NA	NA
2460	PchlR47_12585	PchlR47_12585	3580.68	-2.94126	0.307411	-9.56786	1.09138e-21	3.54716e-13	CP019399	2777481	2778737	418	hydrogen cyanide synthase	WP_009048458.1	HCNC	GO:0003674,GO:0003824,GO:0005575,GO:0005623,GO:0005886,GO:0006082,GO:0006520,GO:0006544,GO:0006546,GO:0006807,GO:0008150,GO:0008152,GO:0009056,GO:0009063,GO:0009069,GO:0009071,GO:0009987,GO:0016020,GO:0016054,GO:0016491,GO:0016638,GO:0019752,GO:0043436,GO:0044237,GO:0044238,GO:0044248,GO:0044281,GO:0044282,GO:0044464,GO:0044710,GO:0044712,GO:0046395,GO:0050622,GO:0055114,GO:0071704,GO:0071944,GO:…	map00260,map00360,map00460,map00730,map01100	0QIYU	E	Glycine oxidase ThiO	NA	418	G3DSA:3.50.50.60,G3DSA:3.50.50.60,G3DSA:3.50.50.60,G3DSA:3.50.50.60,G3DSA:3.30.9.10	NA	PTHR13847,PTHR13847	PF01266;FAD dependent oxidoreductase;GO:0016491,GO:0055114	NA	NA	NA	PS51257;Prokaryotic membrane lipoprotein lipid attachment site profile.	NA	NA	SSF51905,SSF51905,SSF51905,SSF54373	NA	4-23,44-66
2486	PchlR47_12715	PchlR47_12715	96.3262	1.62888	0.331677	4.91105	9.05918e-07	7.54251e-08	CP019399	2805096	2807231	711	TonB-dependent siderophore receptor	WP_016982996.1	BFRG	GO:0005575,GO:0005623,GO:0009279,GO:0016020,GO:0019867,GO:0030312,GO:0030313,GO:0031975,GO:0044462,GO:0044464,GO:0071944		0QKFE	P	Receptor	NA	711	G3DSA:2.40.170.20,G3DSA:2.170.130.10	NA	PTHR32552,PTHR32552:SF6	PF07715;TonB-dependent Receptor Plug Domain;GO:0004872,GO:0006810,GO:0016020,PF00593;TonB dependent receptor;GO:0004872,GO:0006810,GO:0016020	NA	NA	NA	NA	43831	NA	SSF56935	TIGR01783;TonB-siderophor: TonB-dependent siderophore receptor	NA
2797	PchlR47_14300	PchlR47_14300	16.0885	-5.54688	1.67487	-3.31184	0.000926859	0.00327164	NA	NA	NA	NA	NA	NA	NA	NA	NA	NA	NA	NA	NA	NA	NA	NA	NA	NA	NA	NA	NA	NA	NA	NA	NA	NA	NA
2798	PchlR47_14305	PchlR47_14305	431.624	-3.98233	0.963942	-4.13129	3.60727e-05	2.732e-05	CP019399	3146953	3148380	475	cytochrome c oxidase%2C cbb3-type subunit I	WP_003224481.1	CCON	GO:0003674,GO:0003824,GO:0004129,GO:0005215,GO:0006091,GO:0006810,GO:0006811,GO:0006812,GO:0006818,GO:0008150,GO:0008152,GO:0008324,GO:0009987,GO:0015002,GO:0015075,GO:0015077,GO:0015078,GO:0015672,GO:0015992,GO:0016491,GO:0016675,GO:0016676,GO:0022857,GO:0022890,GO:0022891,GO:0022892,GO:0034220,GO:0044237,GO:0044699,GO:0044710,GO:0044763,GO:0044765,GO:0051179,GO:0051234,GO:0055085,GO:0055114	map00190,map01100,map02020	0QHTH	C	cytochrome c oxidase, cbb3-type subunit I	NA	475	G3DSA:1.20.210.10	NA	PTHR10422,PTHR10422:SF21	PF00115;Cytochrome C and Quinol oxidase polypeptide I;GO:0004129,GO:0005506,GO:0009055,GO:0009060,GO:0016021,GO:0020037,GO:0055114	NA	NA	PS00077;Heme-copper oxidase catalytic subunit, copper B binding region signature.	PS50855;Cytochrome oxidase subunit I profile.	NA	NA	SSF81442	TIGR00780;ccoN: cytochrome c oxidase, cbb3-type, subunit I	240-257,272-294,379-401,344-366,95-117,307-329,163-185,435-457,205-227,63-82,132-151,21-43
2799	PchlR47_14310	PchlR47_14310	928.81	-5.41705	0.97175	-5.57454	2.48189e-08	2.93421e-10	CP019399	3148852	3150525	557	sulfite reductase	WP_009048796.1	CYSI	GO:0003674,GO:0003824,GO:0004783,GO:0006790,GO:0008150,GO:0008152,GO:0009987,GO:0016491,GO:0016651,GO:0016667,GO:0016668,GO:0044237,GO:0044710,GO:0055114	map00910,map00920,map01100,map01120	0QI7J	P	Component of the sulfite reductase complex that catalyzes the 6-electron reduction of sulfite to sulfide. This is one of several activities required for the biosynthesis of L- cysteine from sulfate ()	NA	557	G3DSA:3.30.413.10,G3DSA:3.90.480.10,G3DSA:3.90.480.10,G3DSA:3.30.413.10	NA	PTHR11493:SF47,PTHR11493:SF47,PTHR11493,PTHR11493	PF01077;Nitrite and sulphite reductase 4Fe-4S domain;GO:0016491,GO:0020037,GO:0051536,GO:0055114,PF01077;Nitrite and sulphite reductase 4Fe-4S domain;GO:0016491,GO:0020037,GO:0051536,GO:0055114,PF03460;Nitrite/Sulfite reductase ferredoxin-like half domain;GO:0016491,GO:0055114,PF03460;Nitrite/Sulfite reductase ferredoxin-like half domain;GO:0016491,GO:0055114	NA	Sirohaem Fe-binding site signature,Sirohaem Fe-binding site signature	NA	NA	NA	NA	SSF55124,SSF55124,SSF56014,SSF56014,SSF55124	NA	NA
2800	PchlR47_14315	PchlR47_14315	460.099	-4.07175	1.14693	-3.55012	0.000385051	0.000924338	CP019399	3150601	3151095	164	oxidoreductase	WP_009043680.1	BMUL_0820			17CR3	S	conserved protein ucp030820	NA	164	NA	NA	NA	PF06073;Bacterial protein of unknown function (DUF934);date=22-07-2017	PIRSF030820	NA	NA	NA	NA	NA	NA	NA	NA
2810	PchlR47_14370	PchlR47_14370	820.243	-3.55913	0.511122	-6.96337	3.32228e-12	3.54716e-13	CP019399	3167523	3168932	469	GntR family transcriptional regulator	WP_007983856.1	YDCR	GO:0001071,GO:0003674,GO:0003700,GO:0006355,GO:0008150,GO:0009889,GO:0010468,GO:0010556,GO:0019219,GO:0019222,GO:0031323,GO:0031326,GO:0050789,GO:0050794,GO:0051171,GO:0051252,GO:0060255,GO:0065007,GO:0080090,GO:2000112,GO:2001141		0QK06	K	Transcriptional regulator	NA	469	G3DSA:3.40.640.10,G3DSA:3.90.1150.10,G3DSA:1.10.10.10	NA	PTHR11751:SF314,PTHR11751	PF00155;Aminotransferase class I and II;GO:0009058,GO:0030170,PF00392;Bacterial regulatory proteins, gntR family;GO:0003700,GO:0006355	NA	NA	NA	PS50949;GntR-type HTH domain profile.	NA	helix_turn_helix gluconate operon transcriptional repressor	SSF53383,SSF46785	NA	NA
2811	PchlR47_14375	PchlR47_14375	761.322	-5.93788	0.519161	-11.4375	2.71755e-30	3.54716e-13	CP019399	3169058	3170470	470	cytochrome c oxidase accessory protein CcoG	WP_007930976.1	CCOG			0QI0B	C	cytochrome C oxidase accessory protein CcoG	NA	470	G3DSA:3.30.70.20,G3DSA:2.60.40.10,G3DSA:3.30.70.20	NA	PTHR30176,PTHR30176	PF11614;IG-like fold at C-terminal of FixG, putative oxidoreductase;date=22-07-2017,PF13746;4Fe-4S dicluster domain;GO:0051536,PF12801;4Fe-4S binding domain;GO:0051536	NA	NA	PS00198;4Fe-4S ferredoxin-type iron-sulfur binding region signature.	PS51379;4Fe-4S ferredoxin-type iron-sulfur binding domain profile.,PS51379;4Fe-4S ferredoxin-type iron-sulfur binding domain profile.	NA	NA	SSF54862,SSF54862	TIGR02745;ccoG_rdxA_fixG: cytochrome c oxidase accessory protein CcoG	46-68,163-182,337-356,88-110,192-214
3220	PchlR47_16455	PchlR47_16455	97.1911	-1.00622	0.247247	-4.06971	4.70721e-05	3.71627e-05	CP019399	3675734	3677632	632	AcsA protein	WP_010452176.1	PVSB			0QI90	Q	IucA / IucC family	NA	632	NA	NA	NA	PF06276;Ferric iron reductase FhuF-like transporter;date=22-07-2017,PF04183;IucA / IucC family;GO:0015343,GO:0019290	NA	NA	NA	NA	NA	NA	NA	NA	NA
3221	PchlR47_16460	PchlR47_16460	10.7425	-1.76536	0.605214	-2.91691	0.00353519	0.021632	CP019399	3677637	3678410	257	siderophore biosynthesis protein SbnG	WP_010429207.1			map00350,map01120	17BZE	G	HpcH HpaI aldolase	NA	257	G3DSA:3.20.20.60	NA	PTHR30502:SF0,PTHR30502	PF03328;HpcH/HpaI aldolase/citrate lyase family;GO:0003824	NA	NA	NA	NA	NA	NA	SSF51621	NA	NA
3223	PchlR47_16470	PchlR47_16470	20.626	-1.76492	0.537241	-3.28516	0.00101924	0.00356341	CP019399	3680291	3681709	472	MFS transporter	WP_020325978.1	LMRB			170V7	P	Major Facilitator Superfamily	NA	472	G3DSA:1.20.1250.20,G3DSA:1.20.1250.20	NA	PTHR24003,PTHR24003:SF544	PF07690;Major Facilitator Superfamily;GO:0016021,GO:0055085	NA	NA	NA	PS50850;Major facilitator superfamily (MFS) profile.	NA	NA	SSF103473,SSF103473	TIGR00711;efflux_EmrB: drug resistance MFS transporter, drug:H+ antiporter-2 (14 Spanner) (DHA2) family	292-314,431-453,197-214,221-243,355-377,397-419,138-160,263-285,76-98,165-187,39-61,329-348,105-127,10-32
3224	PchlR47_16475	PchlR47_16475	39.5311	-1.02926	0.353773	-2.90939	0.00362137	0.0219266	CP019399	3681706	3682926	406	diaminopimelate decarboxylase	WP_009049141.1	PVSE		map00300,map01100,map01110,map01120,map01230	0QKK7	E	Diaminopimelate decarboxylase	NA	406	G3DSA:2.40.37.10,G3DSA:3.20.20.10	NA	PTHR11482:SF5,PTHR11482	PF00278;Pyridoxal-dependent decarboxylase, C-terminal sheet domain;GO:0003824,PF02784;Pyridoxal-dependent decarboxylase, pyridoxal binding domain;GO:0003824	NA	Ornithine/diaminopimelate/arginine (ODA) decarboxylase family signature,Ornithine/diaminopimelate/arginine (ODA) decarboxylase family signature,Ornithine/diaminopimelate/arginine (ODA) decarboxylase family signature,Ornithine/diaminopimelate/arginine (ODA) decarboxylase family signature,Ornithine decarboxylase signature,Ornithine decarboxylase signature,Ornithine decarboxylase signature	PS00879;Orn/DAP/Arg decarboxylases family 2 signature 2.	NA	NA	NA	SSF51419,SSF50621	NA	NA
3225	PchlR47_16480	PchlR47_16480	67.8037	-1.66093	0.361749	-4.59138	4.40329e-06	9.09488e-07	CP019399	3682919	3684718	599	AcsD protein	WP_007925427.1	IUCA	GO:0003674,GO:0003824,GO:0006082,GO:0006520,GO:0006575,GO:0006807,GO:0008150,GO:0008152,GO:0008652,GO:0009058,GO:0009987,GO:0016053,GO:0016874,GO:0016879,GO:0016881,GO:0019270,GO:0019752,GO:0042398,GO:0043436,GO:0044237,GO:0044238,GO:0044249,GO:0044281,GO:0044283,GO:0044710,GO:0044711,GO:0046394,GO:0046442,GO:0050565,GO:0071704,GO:0072350,GO:0072351,GO:1901564,GO:1901566,GO:1901576	map00310,map01120	0QKK3	Q	Siderophore biosynthesis protein	NA	599	NA	NA	NA	PF06276;Ferric iron reductase FhuF-like transporter;date=22-07-2017,PF04183;IucA / IucC family;GO:0015343,GO:0019290	NA	NA	NA	NA	NA	NA	NA	NA	NA
3226	PchlR47_16485	PchlR47_16485	115.117	-1.4346	0.267381	-5.36537	8.07815e-08	1.8353e-09	CP019399	3684942	3686318	458	diaminobutyrate--2-oxoglutarate transaminase	WP_009049143.1			map00260,map01100,map01120,map01210,map01230	0R9UI	E	Diaminobutyrate--2-oxoglutarate aminotransferase	NA	458	G3DSA:3.40.640.10,G3DSA:3.90.1150.10	NA	PTHR11986,PTHR11986:SF7	PF00202;Aminotransferase class-III;GO:0008483,GO:0030170	NA	NA	PS00600;Aminotransferases class-III pyridoxal-phosphate attachment site.	NA	NA	NA	SSF53383	TIGR00709;dat: 2,4-diaminobutyrate 4-transaminase	NA
3227	PchlR47_16490	PchlR47_16490	371.191	-1.43685	0.288103	-4.98728	6.12358e-07	4.97663e-08	CP019399	3686679	3689102	807	TonB-dependent siderophore receptor	WP_016705178.1		GO:0005575,GO:0005623,GO:0009279,GO:0016020,GO:0019867,GO:0030312,GO:0030313,GO:0031975,GO:0044462,GO:0044464,GO:0071944		16PQB	P	tonB-dependent siderophore receptor	NA	807	G3DSA:2.170.130.10,G3DSA:2.40.170.20	NA	PTHR32552:SF14,PTHR32552	PF00593;TonB dependent receptor;GO:0004872,GO:0006810,GO:0016020,PF07660;Secretin and TonB N terminus short domain;GO:0019867,PF07715;TonB-dependent Receptor Plug Domain;GO:0004872,GO:0006810,GO:0016020	NA	NA	PS01156;TonB-dependent receptor proteins signature 2.	NA	NA	Secretin and TonB N terminus short domain	SSF56935	TIGR01783;TonB-siderophor: TonB-dependent siderophore receptor	NA
4634	PchlR47_23675	PchlR47_23675	1336.12	1.0034	0.216859	4.627	3.71006e-06	7.47671e-07	CP019399	5356631	5358586	651	acetyl-coenzyme A synthetase	WP_003204805.1	ACSA	GO:0003674,GO:0003824,GO:0003987,GO:0006082,GO:0006083,GO:0006084,GO:0006085,GO:0006637,GO:0006732,GO:0006793,GO:0008150,GO:0008152,GO:0009056,GO:0009058,GO:0009108,GO:0009987,GO:0016054,GO:0016405,GO:0016874,GO:0016877,GO:0016878,GO:0019427,GO:0019752,GO:0032787,GO:0035383,GO:0035384,GO:0043436,GO:0044237,GO:0044248,GO:0044249,GO:0044281,GO:0044282,GO:0044710,GO:0044712,GO:0045733,GO:0046395,GO:…	map00010,map00620,map00640,map00680,map00720,map01100,map01110,map01120	0RAT4	I	Catalyzes the conversion of acetate into acetyl-CoA (AcCoA), an essential intermediate at the junction of anabolic and catabolic pathways. AcsA undergoes a two-step reaction. In the first half reaction, AcsA combines acetate with ATP to form acetyl-adenylate (AcAMP) intermediate. In the second half reaction, it can then transfer the acetyl group from AcAMP to the sulfhydryl group of CoA, forming …	NA	651	G3DSA:3.40.50.980,G3DSA:2.30.38.10,G3DSA:3.40.50.980,G3DSA:3.30.300.30	MF_01123;Acetyl-coenzyme A synthetase [acs].;GO:0003987,GO:0016208,GO:0019427	PTHR24095:SF116,PTHR24095	PF13193;AMP-binding enzyme C-terminal domain;date=22-07-2017,PF00501;AMP-binding enzyme;GO:0003824,GO:0008152	NA	NA	PS00455;Putative AMP-binding domain signature.	NA	NA	NA	SSF56801	TIGR02188;Ac_CoA_lig_AcsA: acetate--CoA ligase	NA
5211	PchlR47_26615	PchlR47_26615	2840.22	1.48046	0.450232	3.28821	0.00100826	0.00356341	CP019399	5955118	5956755	545	FAD-dependent oxidoreductase	WP_016703550.1	CRTH	GO:0000166,GO:0003674,GO:0003824,GO:0005488,GO:0005575,GO:0005623,GO:0005886,GO:0006629,GO:0006720,GO:0008150,GO:0008152,GO:0008299,GO:0008610,GO:0009058,GO:0009987,GO:0016020,GO:0016119,GO:0016120,GO:0016491,GO:0016627,GO:0036094,GO:0042214,GO:0043167,GO:0043168,GO:0044237,GO:0044238,GO:0044249,GO:0044255,GO:0044464,GO:0044710,GO:0046246,GO:0048037,GO:0050660,GO:0050662,GO:0055114,GO:0071704,GO:…	map00830,map00906,map01100,map01110	0QKF6	C	FAD dependent oxidoreductase	NA	545	G3DSA:3.50.50.60,G3DSA:3.50.50.60	NA	PTHR10668,PTHR10668:SF5	PF00732;GMC oxidoreductase;GO:0016614,GO:0050660,GO:0055114,PF13450;NAD(P)-binding Rossmann-like domain;date=22-07-2017	NA	Pyridine nucleotide disulphide reductase class-I signature,Pyridine nucleotide disulphide reductase class-I signature	NA	NA	NA	NA	SSF51905,SSF51905	NA	NA
5212	PchlR47_26620	PchlR47_26620	303.449	1.49793	0.413432	3.62317	0.000291014	0.000605466	CP019399	5956778	5957149	123	4Fe-4S ferredoxin	WP_009050737.1	FDXA	GO:0003674,GO:0008150,GO:0008152,GO:0009055,GO:0044710,GO:0055114		0QS2C	C	Ferredoxin	NA	123	G3DSA:3.30.70.20	NA	PTHR11938,PTHR11938:SF67	PF11953;Domain of unknown function (DUF3470);date=22-07-2017,PF13237;4Fe-4S dicluster domain;GO:0051536	NA	7Fe ferredoxin signature,7Fe ferredoxin signature,7Fe ferredoxin signature	PS00198;4Fe-4S ferredoxin-type iron-sulfur binding region signature.	PS51379;4Fe-4S ferredoxin-type iron-sulfur binding domain profile.,PS51379;4Fe-4S ferredoxin-type iron-sulfur binding domain profile.	NA	NA	SSF54862	NA	NA
5213	PchlR47_26625	PchlR47_26625	2155.48	1.41883	0.427265	3.32073	0.000897826	0.00322542	CP019399	5957192	5958697	501	FAD-dependent oxidoreductase	WP_020299953.1	CRTH	GO:0000166,GO:0003674,GO:0003824,GO:0005488,GO:0005575,GO:0005623,GO:0005886,GO:0006629,GO:0006720,GO:0008150,GO:0008152,GO:0008299,GO:0008610,GO:0009058,GO:0009987,GO:0016020,GO:0016119,GO:0016120,GO:0016491,GO:0016627,GO:0036094,GO:0042214,GO:0043167,GO:0043168,GO:0044237,GO:0044238,GO:0044249,GO:0044255,GO:0044464,GO:0044710,GO:0046246,GO:0048037,GO:0050660,GO:0050662,GO:0055114,GO:0071704,GO:…	map00830,map00906,map01100,map01110	0QKF6	C	FAD dependent oxidoreductase	NA	501	G3DSA:3.50.50.60,G3DSA:3.50.50.60,G3DSA:3.50.50.60	NA	PTHR10668	PF13450;NAD(P)-binding Rossmann-like domain;date=22-07-2017	NA	NA	NA	NA	NA	NA	SSF51905	NA	NA
5214	PchlR47_26630	PchlR47_26630	1622.41	1.40681	0.476352	2.9533	0.00314398	0.0182794	CP019399	5958736	5959491	251	3-oxoacyl-ACP reductase	WP_009050739.1			map00061,map00780,map01040,map01100	1754N	I	3-Oxoacyl (Acyl-carrier protein) reductase	NA	251	G3DSA:3.40.50.720	NA	PTHR24312:SF0,PTHR24312	PF00106;short chain dehydrogenase;GO:0008152,GO:0016491	NA	Glucose/ribitol dehydrogenase family signature,Glucose/ribitol dehydrogenase family signature,Glucose/ribitol dehydrogenase family signature,Glucose/ribitol dehydrogenase family signature,Glucose/ribitol dehydrogenase family signature,Glucose/ribitol dehydrogenase family signature,Short-chain dehydrogenase/reductase (SDR) superfamily signature,Short-chain dehydrogenase/reductase (SDR) superfamily…	PS00061;Short-chain dehydrogenases/reductases family signature.	NA	NA	Target=PchlR47_26630 10 190	SSF51735	NA	NA
5217	PchlR47_26645	PchlR47_26645	2508.46	1.43729	0.429488	3.34651	0.000818353	0.00287538	NA	NA	NA	NA	NA	NA	NA	NA	NA	NA	NA	NA	NA	NA	NA	NA	NA	NA	NA	NA	NA	NA	NA	NA	NA	NA	NA
5218	PchlR47_26650	PchlR47_26650	811.411	1.18785	0.373013	3.18447	0.00145021	0.00607216	CP019399	5962819	5963085	88	hypothetical protein	WP_016703554.1				16U2G	S	Phosphopantetheine attachment site	NA	88	G3DSA:1.10.1200.10	NA	NA	PF00550;Phosphopantetheine attachment site;date=22-07-2017	NA	NA	NA	PS50075;Acyl carrier protein phosphopantetheine domain profile.	NA	NA	SSF47336	NA	NA
5220	PchlR47_26660	PchlR47_26660	5646.77	1.0454	0.338615	3.0873	0.00201985	0.00981354	CP019399	5963891	5965159	422	3-oxoacyl-ACP synthase	WP_016703556.1			map00061,map00780,map01100	0QKN1	I	3-oxoacyl- acyl-carrier-protein synthase	NA	422	G3DSA:3.40.47.10,G3DSA:3.40.47.10	NA	PTHR11712	PF00109;Beta-ketoacyl synthase, N-terminal domain;date=22-07-2017,PF02801;Beta-ketoacyl synthase, C-terminal domain;date=22-07-2017	NA	NA	PS00606;Beta-ketoacyl synthases active site.	NA	NA	Beta-ketoacyl synthase	SSF53901,SSF53901	NA	NA
5822	PchlR47_29710	PchlR47_29710	154.866	1.09362	0.323751	3.37796	0.000730255	0.0024777	CP019399	6583034	6584974	646	cyclic nucleotide-binding protein	WP_008008176.1				0QIH5	T	Cyclic nucleotide-binding protein	NA	646	G3DSA:3.10.580.10,G3DSA:2.60.120.10	NA	PTHR11911,PTHR11911:SF75	PF10335;Putative nucleotidyltransferase substrate binding domain;date=22-07-2017,PF03445;Putative nucleotidyltransferase DUF294;GO:0008773,PF00571;CBS domain;date=22-07-2017,PF00571;CBS domain;date=22-07-2017,PF00027;Cyclic nucleotide-binding domain;date=22-07-2017	NA	NA	NA	PS51371;CBS domain profile.,PS51371;CBS domain profile.,PS50042;cAMP/cGMP binding motif profile.	NA	Domain in cystathionine beta-synthase and other proteins.,Domain in cystathionine beta-synthase and other proteins.,Cyclic nucleotide-monophosphate binding domain	SSF54631,SSF51206	NA	NA
T2
	ID	X.x	baseMean	log2FoldChange	lfcSE	stat	pvalue	padj	RefSeqID	start	end	length	gene_name	protein_seq_best_match	predicted_gene_name	GO_terms	KEGG_pathways	bestOG	COGcat	eggNOGannot	X.y	length1	Gene3D	HamapGO	PANTHER	Pfam	PIRSF	PRINTS	ProSitePatterns	ProSiteProfiles	SignalP	SMART	SUPERFAMILY	TIGRFAM	TMHMM
42	PchlR47_00205	PchlR47_00205	213.967	1.25505	0.209874	5.98001	2.23117e-09	0.0112428	CP019399	41039	42040	333	luciferase family oxidoreductase	WP_015633630.1	YHBW			0QM5S	C	Luciferase family	NA	333	G3DSA:3.20.20.30	NA	PTHR30137:SF5,PTHR30137	PF00296;Luciferase-like monooxygenase;GO:0016705,GO:0055114	NA	NA	NA	NA	NA	NA	SSF51679	TIGR03558;oxido_grp_1: luciferase family oxidoreductase, group 1	NA
155	PchlR47_00840	PchlR47_00840	421.702	-1.27637	0.203238	-6.28018	3.38181e-10	0.00627698	CP019399	198647	199405	252	hypothetical protein	WP_003220464.1	BMUL_3653			0QHSU	O	SPFH domain, Band 7 family protein	NA	252	NA	NA	PTHR10264	PF01145;SPFH domain / Band 7 family;date=22-07-2017	NA	Stomatin signature,Stomatin signature,Stomatin signature,Stomatin signature,Stomatin signature,Stomatin signature,Stomatin signature	NA	NA	NA	prohibitin homologues	SSF117892	NA	45413
179	PchlR47_01015	PchlR47_01015	9601.19	-1.2317	0.173234	-7.11002	1.16025e-12	0.00097196	CP019399	230161	231438	425	aspartate aminotransferase family protein	WP_005783681.1	GABT	GO:0003674,GO:0003824,GO:0003867,GO:0005488,GO:0006082,GO:0006520,GO:0006553,GO:0006554,GO:0006807,GO:0008150,GO:0008152,GO:0008483,GO:0009056,GO:0009063,GO:0009066,GO:0009068,GO:0009448,GO:0009450,GO:0009987,GO:0016054,GO:0016740,GO:0016769,GO:0019477,GO:0019752,GO:0030170,GO:0032787,GO:0043167,GO:0043168,GO:0043436,GO:0044237,GO:0044238,GO:0044248,GO:0044281,GO:0044282,GO:0044710,GO:0044712,GO:…	map00250,map00280,map00310,map00410,map00640,map00650,map01100	0RB15	E	4-aminobutyrate aminotransferase	NA	425	G3DSA:3.40.640.10,G3DSA:3.90.1150.10	NA	PTHR11986:SF42,PTHR11986	PF00202;Aminotransferase class-III;GO:0008483,GO:0030170	NA	NA	PS00600;Aminotransferases class-III pyridoxal-phosphate attachment site.	NA	NA	NA	SSF53383	TIGR00700;GABAtrnsam: 4-aminobutyrate transaminase	NA
206	PchlR47_01195	PchlR47_01195	556.895	1.34853	0.234582	5.74866	8.99539e-09	0.0173315	CP019399	273414	274154	246	hypothetical protein	WP_007919521.1	MAQU_2564			0QXVZ	S	NA	NA	246	NA	NA	NA	PF13503;Domain of unknown function (DUF4123);date=22-07-2017	NA	NA	NA	NA	NA	NA	NA	NA	NA
207	PchlR47_01200	PchlR47_01200	1346.11	1.27537	0.230513	5.53274	3.1527e-08	0.0260827	CP019399	274144	276186	680	type IV secretion protein Rhs	WP_016705040.1	VGRG-1		map03070	16Q7X	M	Rhs element vgr protein	NA	680	G3DSA:2.40.50.230,G3DSA:3.55.50.10	NA	PTHR32305,PTHR32305:SF8	PF05954;Phage late control gene D protein (GPD);date=22-07-2017,PF04717;Phage-related baseplate assembly protein;date=22-07-2017	NA	NA	NA	NA	NA	NA	SSF69279,SSF69255,SSF69349,SSF69279	TIGR01646;vgr_GE: Rhs element Vgr protein,TIGR03361;VI_Rhs_Vgr: type VI secretion system Vgr family protein	NA
257	PchlR47_01530	PchlR47_01530	897.689	-2.78274	0.221495	-12.5634	3.35385e-36	6.857e-12	CP019399	344698	347046	782	CbbBc protein	WP_019651494.1	FDHF	GO:0003674,GO:0003824,GO:0005575,GO:0005623,GO:0005886,GO:0008150,GO:0008152,GO:0016020,GO:0016491,GO:0044464,GO:0044710,GO:0055114,GO:0071944	map00630,map00680,map01100,map01120	0QHQQ	C	Oxidoreductase, alpha molybdopterin subunit	NA	782	G3DSA:3.40.50.740,G3DSA:3.40.50.740,G3DSA:3.40.228.10	NA	PTHR11615,PTHR11615,PTHR11615,PTHR11615:SF114,PTHR11615:SF114,PTHR11615:SF114	PF00384;Molybdopterin oxidoreductase;GO:0016491,GO:0055114	PIRSF000144	NA	NA	NA	NA	NA	SSF53706,SSF50692	TIGR01701;Fdhalpha-like: oxidoreductase alpha (molybdopterin) subunit	NA
258	PchlR47_01535	PchlR47_01535	107.672	-2.93777	0.307684	-9.54802	1.32199e-21	1.11947e-06	CP019399	347043	347882	279	sulfurtransferase FdhD	WP_017478125.1	FDHD	GO:0005575,GO:0005622,GO:0005623,GO:0005737,GO:0044424,GO:0044464		0QM3N	C	Necessary for formate dehydrogenase activity ()	NA	279	G3DSA:3.10.20.10,G3DSA:3.40.140.10	NA	PTHR30592:SF1,PTHR30592	PF02634;FdhD/NarQ family;GO:0016783	PIRSF015626	NA	NA	NA	NA	NA	SSF53927	TIGR00129;fdhD_narQ: formate dehydrogenase family accessory protein FdhD	NA
330	PchlR47_01950	PchlR47_01950	1062.83	1.17688	0.213181	5.52056	3.3793e-08	0.0266294	CP019399	434657	436477	606	GTP-binding protein TypA	WP_007939427.1	TYPA	GO:0005575,GO:0005618,GO:0005623,GO:0005886,GO:0006412,GO:0006950,GO:0008150,GO:0008152,GO:0009058,GO:0009059,GO:0009266,GO:0009409,GO:0009628,GO:0009987,GO:0010467,GO:0016020,GO:0019538,GO:0030312,GO:0034645,GO:0043170,GO:0044237,GO:0044238,GO:0044249,GO:0044260,GO:0044267,GO:0044464,GO:0050896,GO:0071704,GO:0071944,GO:1901576		0QIPQ	T	gtp-binding protein typa	NA	606	G3DSA:3.30.70.240,G3DSA:3.30.70.870,G3DSA:2.40.30.10,G3DSA:3.40.50.300,G3DSA:2.40.50.250	NA	PTHR23115,PTHR23115,PTHR23115:SF14,PTHR23115:SF14	PF03144;Elongation factor Tu domain 2;GO:0005525,PF00009;Elongation factor Tu GTP binding domain;date=22-07-2017,PF00679;Elongation factor G C-terminus;date=22-07-2017	NA	GTP-binding elongation factor signature,GTP-binding elongation factor signature,GTP-binding elongation factor signature,GTP-binding elongation factor signature	PS00301;Translational (tr)-type guanine nucleotide-binding (G) domain signature.	PS51722;Translational (tr)-type guanine nucleotide-binding (G) domain profile.	NA	NA	SSF52540,SSF54980,SSF54980,SSF50447	TIGR00231;small_GTP: small GTP-binding protein domain,TIGR01394;TypA_BipA: GTP-binding protein TypA/BipA	NA
376	PchlR47_02190	PchlR47_02190	1322.57	1.72572	0.186156	9.2703	1.85628e-20	2.59602e-06	CP019399	487108	488448	446	ATP-dependent protease ATP-binding subunit HslU	WP_010213775.1	HSLU	GO:0003674,GO:0003824,GO:0005575,GO:0005622,GO:0005623,GO:0005737,GO:0006508,GO:0006950,GO:0008150,GO:0008152,GO:0008233,GO:0009266,GO:0009408,GO:0009628,GO:0016020,GO:0016787,GO:0019538,GO:0043170,GO:0044238,GO:0044424,GO:0044464,GO:0050896,GO:0071704		0QHSQ	O	this subunit has chaperone activity. The binding of ATP and its subsequent hydrolysis by HslU are essential for unfolding of protein substrates subsequently hydrolyzed by HslV. HslU recognizes the N-terminal part of its protein substrates and unfolds these before they are guided to HslV for hydrolysis ()	NA	446	G3DSA:3.40.50.300,G3DSA:3.40.50.300,G3DSA:1.10.8.10,G3DSA:1.10.8.10,G3DSA:1.10.8.60	MF_00249;ATP-dependent protease ATPase subunit HslU [hslU].;GO:0005524,GO:0005737,GO:0009376,GO:0016887,GO:0070011	PTHR11262,PTHR11262,PTHR11262:SF3,PTHR11262:SF3	PF00004;ATPase family associated with various cellular activities (AAA);GO:0005524,PF07724;AAA domain (Cdc48 subfamily);GO:0005524	NA	NA	NA	NA	NA	C-terminal, D2-small domain, of ClpB protein,ATPases associated with a variety of cellular activities	SSF52540	TIGR00390;hslU: ATP-dependent protease HslVU, ATPase subunit	NA
377	PchlR47_02195	PchlR47_02195	512.35	2.01044	0.266453	7.54521	4.51556e-14	0.000357616	CP019399	488506	489036	176	ATP-dependent protease subunit HslV	WP_008368013.1	HSLV	GO:0003674,GO:0003824,GO:0005575,GO:0005622,GO:0005623,GO:0005737,GO:0005829,GO:0006508,GO:0006950,GO:0008150,GO:0008152,GO:0008233,GO:0009266,GO:0009408,GO:0009628,GO:0016787,GO:0019538,GO:0043170,GO:0044238,GO:0044424,GO:0044444,GO:0044464,GO:0050896,GO:0071704		0QIQF	O	Protease subunit of a proteasome-like degradation complex believed to be a general protein degrading machinery ()	NA	176	G3DSA:3.60.20.10	MF_00248;ATP-dependent protease subunit HslV [hslV].;GO:0004298,GO:0006508,GO:0009376	PTHR32194	PF00227;Proteasome subunit;GO:0004298,GO:0005839,GO:0051603	PIRSF039093	NA	NA	PS51476;Proteasome beta-type subunit profile.	NA	NA	SSF56235	TIGR03692;ATP_dep_HslV: ATP-dependent protease HslVU, peptidase subunit	NA
397	PchlR47_02300	PchlR47_02300	627.738	-1.87389	0.211374	-8.8653	7.62971e-19	9.02453e-06	CP019399	515929	517197	422	MFS transporter	WP_009046607.1	YNFM	GO:0005575,GO:0005623,GO:0005886,GO:0006810,GO:0006855,GO:0008150,GO:0009987,GO:0015893,GO:0016020,GO:0042221,GO:0042493,GO:0044464,GO:0044699,GO:0044763,GO:0044765,GO:0050896,GO:0051179,GO:0051234,GO:0055085,GO:0071944		0QJ4J	G	Major Facilitator	NA	422	G3DSA:1.20.1250.20,G3DSA:1.20.1250.20	NA	PTHR24003,PTHR24003:SF564	PF07690;Major Facilitator Superfamily;GO:0016021,GO:0055085	NA	NA	PS00216;Sugar transport proteins signature 1.,PS00216;Sugar transport proteins signature 1.	PS50850;Major facilitator superfamily (MFS) profile.	NA	NA	SSF103473	NA	394-411,309-328,191-213,40-62,367-389,130-152,278-300,241-263,159-181,332-354,72-94,107-126
420	PchlR47_02425	PchlR47_02425	270.065	1.23627	0.192866	6.41001	1.45511e-10	0.00482996	CP019399	539067	539501	144	thiol reductase thioredoxin	WP_008042033.1	TRXC	GO:0003674,GO:0003824,GO:0005488,GO:0005575,GO:0005622,GO:0005623,GO:0005737,GO:0008150,GO:0008152,GO:0008270,GO:0015035,GO:0015036,GO:0016491,GO:0016667,GO:0043167,GO:0043169,GO:0044424,GO:0044464,GO:0044710,GO:0046872,GO:0046914,GO:0055114		0QS4Q	O	Thioredoxin 2	NA	144	G3DSA:3.40.30.10	NA	PTHR10438:SF253,PTHR10438	PF00085;Thioredoxin;GO:0045454	NA	Thioredoxin family signature,Thioredoxin family signature,Thioredoxin family signature	PS00194;Thioredoxin family active site.	PS51352;Thioredoxin domain profile.	NA	NA	SSF52833	TIGR01068;thioredoxin: thioredoxin	NA
462	PchlR47_02655	PchlR47_02655	694.61	1.2211	0.238804	5.11338	3.16445e-07	0.0492865	CP019399	603038	604327	429	nitrate reductase	WP_003221056.1	CYTX			0QUE1	F	Hydroxymethylpyrimidine transporter CytX	NA	429	NA	NA	PTHR30569,PTHR30569:SF0	PF02133;Permease for cytosine/purines, uracil, thiamine, allantoin;GO:0005215,GO:0016020,GO:0055085	NA	NA	NA	NA	NA	NA	NA	TIGR02358;thia_cytX: putative hydroxymethylpyrimidine transporter CytX	268-289,403-422,169-186,96-118,316-335,25-44,201-223,236-258,371-393,140-162,54-76,340-362
506	PchlR47_02880	PchlR47_02880	2115.81	1.20771	0.235861	5.12045	3.04815e-07	0.0492045	CP019399	650969	651868	299	hypothetical protein	WP_008157005.1				0QTJX	S	Inherit from proNOG: Membrane	NA	299	NA	NA	NA	NA	NA	NA	NA	NA	NA	NA	NA	NA	220-242,150-172,193-215,249-271,17-39,49-66,94-113
596	PchlR47_03390	PchlR47_03390	2610.76	-1.08772	0.206918	-5.25679	1.46594e-07	0.0405945	CP019399	769926	772694	922	PAS domain-containing sensor histidine kinase	WP_015634005.1			map02020,map02030	0QV3P	T	Histidine kinase	NA	922	G3DSA:3.30.450.20,G3DSA:3.30.450.20,G3DSA:3.30.450.20,G3DSA:3.30.565.10	NA	PTHR24423,PTHR24423:SF451	PF00512;His Kinase A (phospho-acceptor) domain;GO:0000155,GO:0007165,GO:0016020,PF08447;PAS fold;GO:0005515,PF08448;PAS fold;date=22-07-2017,PF02518;Histidine kinase-, DNA gyrase B-, and HSP90-like ATPase;date=22-07-2017	NA	Bacterial sensor protein C-terminal signature,Bacterial sensor protein C-terminal signature,Bacterial sensor protein C-terminal signature,Bacterial sensor protein C-terminal signature	NA	PS50109;Histidine kinase domain profile.,PS50113;PAC domain profile.	NA	Histidine kinase-like ATPases,PAS domain,PAS domain,PAS domain,His Kinase A (phosphoacceptor) domain	SSF55785,SSF55874,SSF47384,SSF55785,SSF55785	TIGR00229;sensory_box: PAS domain S-box protein	NA
602	PchlR47_03420	PchlR47_03420	1676.84	-1.23883	0.195463	-6.33794	2.32863e-10	0.00558198	CP019399	776490	777764	424	ATPase	WP_011059064.1			map03070,map05120	0RARJ	U	Pfam:GSPII_E	NA	424	G3DSA:3.40.50.300,G3DSA:3.30.450.90	NA	PTHR30258:SF7,PTHR30258	PF00437;Type II/IV secretion system protein;GO:0005524,GO:0006810	NA	NA	NA	NA	NA	NA	SSF52540	NA	NA
642	PchlR47_03650	PchlR47_03650	5381.96	-2.39727	0.282563	-8.48403	2.17529e-17	2.79943e-05	CP019399	826573	827922	449	aspartate aminotransferase family protein	WP_007930703.1	APTA	GO:0003674,GO:0003824,GO:0004644,GO:0006082,GO:0006520,GO:0006807,GO:0008150,GO:0008152,GO:0008483,GO:0009987,GO:0016223,GO:0016740,GO:0016741,GO:0016742,GO:0016769,GO:0019752,GO:0043436,GO:0044237,GO:0044238,GO:0044281,GO:0044710,GO:0071704,GO:1901564	map00280,map00330,map00410,map00640,map00780,map01100	173ED	E	Catalyzes the transfer of the alpha-amino group from S- adenosyl-L-methionine (SAM) to 7-keto-8-aminopelargonic acid (KAPA) to form 7,8-diaminopelargonic acid (DAPA). It is the only animotransferase known to utilize SAM as an amino donor ()	NA	449	G3DSA:3.40.640.10,G3DSA:3.90.1150.10,G3DSA:3.90.1150.10	NA	PTHR11986,PTHR11986:SF60	PF00202;Aminotransferase class-III;GO:0008483,GO:0030170	NA	NA	PS00600;Aminotransferases class-III pyridoxal-phosphate attachment site.	NA	NA	NA	SSF53383	NA	NA
643	PchlR47_03655	PchlR47_03655	6497.21	-2.20155	0.271937	-8.09583	5.68753e-16	7.95477e-05	CP019399	828063	829556	497	methylmalonate-semialdehyde dehydrogenase (CoA acylating)	WP_019825759.1	MMSA		map00280,map00410,map00562,map00640,map01100	0QIBK	C	Methylmalonate-semialdehyde dehydrogenase	NA	497	G3DSA:3.40.309.10,G3DSA:3.40.605.10	NA	PTHR11699:SF27,PTHR11699	PF00171;Aldehyde dehydrogenase family;GO:0008152,GO:0016491,GO:0055114	NA	NA	PS00070;Aldehyde dehydrogenases cysteine active site.	NA	NA	NA	SSF53720	TIGR01722;MMSDH: methylmalonate-semialdehyde dehydrogenase (acylating)	NA
718	PchlR47_04155	PchlR47_04155	1800.41	-1.18901	0.158813	-7.48685	7.05459e-14	0.000405599	CP019399	942384	943151	255	transcriptional regulator PdhR	WP_008018798.1	PDHR	GO:0001071,GO:0003674,GO:0003700,GO:0006355,GO:0008150,GO:0009889,GO:0009890,GO:0009891,GO:0009892,GO:0009893,GO:0010468,GO:0010556,GO:0010557,GO:0010558,GO:0010604,GO:0010605,GO:0010628,GO:0010629,GO:0019219,GO:0019222,GO:0031323,GO:0031324,GO:0031325,GO:0031326,GO:0031327,GO:0031328,GO:0045892,GO:0045893,GO:0045934,GO:0045935,GO:0048518,GO:0048519,GO:0048522,GO:0048523,GO:0050789,GO:0050794,GO:…		0QJ53	K	Transcriptional regulator	NA	255	G3DSA:1.20.120.530,G3DSA:1.10.10.10	NA	PTHR11751,PTHR11751:SF287	PF07729;FCD domain;date=22-07-2017,PF00392;Bacterial regulatory proteins, gntR family;GO:0003700,GO:0006355	NA	GntR bacterial regulatory protein HTH signature,GntR bacterial regulatory protein HTH signature	NA	PS50949;GntR-type HTH domain profile.	NA	helix_turn_helix gluconate operon transcriptional repressor,Target=PchlR47_04155 99 231	SSF46785,SSF48008	NA	NA
726	PchlR47_04195	PchlR47_04195	792.463	1.93165	0.218729	8.83126	1.03501e-18	9.88416e-06	CP019399	949097	949663	188	nucleotide exchange factor GrpE	WP_003439582.1	GRPE	GO:0005575,GO:0005622,GO:0005623,GO:0005737,GO:0006457,GO:0006950,GO:0008150,GO:0008152,GO:0009266,GO:0009408,GO:0009628,GO:0009987,GO:0019538,GO:0043170,GO:0043335,GO:0044237,GO:0044238,GO:0044260,GO:0044267,GO:0044424,GO:0044464,GO:0050896,GO:0071704		0QS8D	O	Participates actively in the response to hyperosmotic and heat shock by preventing the aggregation of stress-denatured proteins, in association with DnaK and GrpE. It is the nucleotide exchange factor for DnaK and may function as a thermosensor. Unfolded proteins bind initially to DnaJ	NA	188	G3DSA:2.30.22.10,G3DSA:3.90.20.20	MF_01151;Protein GrpE [grpE].;GO:0000774,GO:0006457,GO:0042803,GO:0051087	PTHR21237	PF01025;GrpE;GO:0000774,GO:0006457,GO:0042803,GO:0051087	NA	GrpE protein signature,GrpE protein signature,GrpE protein signature,GrpE protein signature	PS01071;grpE protein signature.	NA	NA	NA	SSF58014,SSF51064	NA	NA
727	PchlR47_04200	PchlR47_04200	9802.95	1.70178	0.194263	8.76022	1.94876e-18	1.19819e-05	CP019399	949766	951682	638	molecular chaperone DnaK	WP_007920851.1	DNAK	GO:0003674,GO:0005488,GO:0005575,GO:0005622,GO:0005623,GO:0005737,GO:0005886,GO:0006457,GO:0006950,GO:0008150,GO:0008152,GO:0008270,GO:0009266,GO:0009408,GO:0009628,GO:0009987,GO:0016020,GO:0019538,GO:0043167,GO:0043169,GO:0043170,GO:0043335,GO:0044237,GO:0044238,GO:0044260,GO:0044267,GO:0044424,GO:0044464,GO:0046872,GO:0046914,GO:0050896,GO:0071704,GO:0071944	map03018,map05152	0QJ3C	O	Acts as a chaperone ()	NA	638	G3DSA:3.30.30.30,G3DSA:3.90.640.10,G3DSA:1.20.1270.10,G3DSA:3.30.420.40,G3DSA:3.30.420.40,G3DSA:3.30.420.40,G3DSA:3.30.420.40,G3DSA:2.60.34.10	MF_00332;Chaperone protein DnaK [dnaK].;GO:0005524,GO:0006457,GO:0051082	PTHR19375,PTHR19375:SF173	PF00012;Hsp70 protein;date=22-07-2017	NA	70kDa heat shock protein signature,70kDa heat shock protein signature,70kDa heat shock protein signature,70kDa heat shock protein signature,70kDa heat shock protein signature,70kDa heat shock protein signature,70kDa heat shock protein signature,70kDa heat shock protein signature,70kDa heat shock protein signature	PS01036;Heat shock hsp70 proteins family signature 3.,PS00297;Heat shock hsp70 proteins family signature 1.,PS00329;Heat shock hsp70 proteins family signature 2.	NA	NA	NA	SSF53067,SSF100934,SSF53067,SSF100920	TIGR02350;prok_dnaK: chaperone protein DnaK	NA
728	PchlR47_04205	PchlR47_04205	2070.85	1.06228	0.20411	5.20445	1.94574e-07	0.0438795	CP019399	952007	953131	374	molecular chaperone DnaJ	WP_005791501.1	DNAJ	GO:0003674,GO:0003756,GO:0003824,GO:0005488,GO:0005515,GO:0005575,GO:0005622,GO:0005623,GO:0005737,GO:0006139,GO:0006259,GO:0006260,GO:0006457,GO:0006725,GO:0006807,GO:0006950,GO:0008150,GO:0008152,GO:0008270,GO:0009058,GO:0009059,GO:0009266,GO:0009408,GO:0009628,GO:0009987,GO:0016020,GO:0016853,GO:0016860,GO:0016862,GO:0016864,GO:0019538,GO:0034641,GO:0034645,GO:0042026,GO:0043167,GO:0043169,GO:…		0QIJ1	O	ATP binding to DnaK triggers the release of the substrate protein, thus completing the reaction cycle. Several rounds of ATP-dependent interactions between DnaJ, DnaK and GrpE are required for fully efficient folding. Also involved, together with DnaK and GrpE, in the DNA replication of plasmids through activation of initiation proteins ()	NA	374	G3DSA:1.10.287.110,G3DSA:2.10.230.10,G3DSA:2.60.260.20,G3DSA:2.60.260.20,G3DSA:2.60.260.20	MF_01152;Chaperone protein DnaJ [dnaJ].;GO:0005524,GO:0006457,GO:0009408,GO:0051082	PTHR24076:SF78,PTHR24076	PF00226;DnaJ domain;date=22-07-2017,PF00684;DnaJ central domain;GO:0031072,GO:0051082,PF01556;DnaJ C terminal domain;date=22-07-2017	NA	DnaJ domain signature,DnaJ domain signature,DnaJ domain signature,DnaJ domain signature	PS00636;Nt-dnaJ domain signature.	PS50076;dnaJ domain profile.,PS51188;Zinc finger CR-type profile.	NA	DnaJ molecular chaperone homology domain	SSF49493,SSF49493,SSF46565,SSF49493,SSF57938	TIGR02349;DnaJ_bact: chaperone protein DnaJ	NA
729	PchlR47_04210	PchlR47_04210	1870.63	1.12771	0.194203	5.80685	6.36576e-09	0.0156884	CP019399	953142	953948	268	4-hydroxy-tetrahydrodipicolinate reductase	WP_011059190.1	DAPB	GO:0003674,GO:0003824,GO:0005575,GO:0005622,GO:0005623,GO:0005737,GO:0005829,GO:0006082,GO:0006520,GO:0006553,GO:0006807,GO:0008150,GO:0008152,GO:0008652,GO:0008839,GO:0009058,GO:0009066,GO:0009067,GO:0009085,GO:0009089,GO:0009987,GO:0016053,GO:0016491,GO:0016627,GO:0016628,GO:0019752,GO:0019877,GO:0043436,GO:0043648,GO:0043650,GO:0044237,GO:0044238,GO:0044249,GO:0044281,GO:0044283,GO:0044424,GO:…	map00300,map01100,map01110,map01120,map01230	0QIKH	E	Catalyzes the conversion of 4-hydroxy- tetrahydrodipicolinate (HTPA) to tetrahydrodipicolinate ()	NA	268	G3DSA:3.40.50.720	MF_00102;4-hydroxy-tetrahydrodipicolinate reductase [dapB].;GO:0008839,GO:0009089,GO:0055114	PTHR20836:SF0,PTHR20836	PF01113;Dihydrodipicolinate reductase, N-terminus;GO:0008839,GO:0009089,GO:0055114,PF05173;Dihydrodipicolinate reductase, C-terminus;GO:0008839,GO:0009089,GO:0055114	PIRSF000161	NA	PS01298;Dihydrodipicolinate reductase signature.	NA	NA	NA	SSF51735,SSF51735,SSF55347	TIGR00036;dapB: 4-hydroxy-tetrahydrodipicolinate reductase	NA
767	PchlR47_04405	PchlR47_04405	174.325	2.05909	0.279989	7.3542	1.92069e-13	0.000554506	CP019399	1002139	1002819	226	PKHD-type hydroxylase	WP_007953697.1	YBIX	GO:0006873,GO:0006875,GO:0006879,GO:0006950,GO:0006974,GO:0008150,GO:0009987,GO:0019725,GO:0030003,GO:0033554,GO:0042592,GO:0044699,GO:0044763,GO:0046916,GO:0048878,GO:0050801,GO:0050896,GO:0051716,GO:0055065,GO:0055072,GO:0055076,GO:0055080,GO:0055082,GO:0065007,GO:0065008		0QQB9	S	PKHD-type hydroxylase	NA	226	NA	MF_00657;PKHD-type hydroxylase YbiX [ybiX].;GO:0016706,GO:0055114	NA	PF13640;2OG-Fe(II) oxygenase superfamily;GO:0016491,GO:0016706,GO:0055114	NA	NA	NA	PS51471;Fe(2+) 2-oxoglutarate dioxygenase domain profile.	NA	Prolyl 4-hydroxylase alpha subunit homologues.	SSF51197,SSF51197	NA	NA
768	PchlR47_04410	PchlR47_04410	244.133	1.8858	0.216505	8.71018	3.03389e-18	1.38517e-05	CP019399	1002823	1003605	260	hypothetical protein	WP_019095655.1	BMUL_3794			17DC7	S	Sel1 domain protein repeat-containing protein	NA	260	G3DSA:1.25.40.10	NA	PTHR11102	PF08238;Sel1 repeat;date=22-07-2017,PF08238;Sel1 repeat;date=22-07-2017,PF08238;Sel1 repeat;date=22-07-2017,PF08238;Sel1 repeat;date=22-07-2017,PF08238;Sel1 repeat;date=22-07-2017,PF08238;Sel1 repeat;date=22-07-2017	NA	NA	NA	NA	NA	Sel1-like repeats.,Sel1-like repeats.,Sel1-like repeats.,Sel1-like repeats.	SSF81901	NA	NA
816	PchlR47_04665	PchlR47_04665	2812.39	4.26306	0.760967	5.60216	2.11695e-08	0.0230649	CP019399	1060548	1061924	458	class II fumarate hydratase	WP_016981173.1	FUMC	GO:0003674,GO:0003824,GO:0004333,GO:0005575,GO:0005576,GO:0005618,GO:0005622,GO:0005623,GO:0005737,GO:0005829,GO:0005886,GO:0006091,GO:0006099,GO:0008150,GO:0008152,GO:0009060,GO:0009987,GO:0015980,GO:0016020,GO:0016829,GO:0016835,GO:0016836,GO:0030312,GO:0040007,GO:0044237,GO:0044238,GO:0044424,GO:0044444,GO:0044464,GO:0044710,GO:0045333,GO:0055114,GO:0071944	map00020,map00720,map01100,map01110,map01120,map05200,map05211	0QHQ4	C	fumarate hydratase Class II	NA	458	G3DSA:1.10.275.10,G3DSA:1.10.40.30,G3DSA:1.20.200.10	MF_00743;Fumarate hydratase class II [fumC].;GO:0004333,GO:0006106,GO:0045239	PTHR11444,PTHR11444:SF1	PF10415;Fumarase C C-terminus;GO:0006099,GO:0016829,PF00206;Lyase;date=22-07-2017	NA	Fumarate lyase superfamily signature,Fumarate lyase superfamily signature,Fumarate lyase superfamily signature,Fumarate lyase superfamily signature,Argininosuccinate lyase family signature,Argininosuccinate lyase family signature,Argininosuccinate lyase family signature	PS00163;Fumarate lyases signature.	NA	NA	NA	SSF48557	NA	NA
817	PchlR47_04670	PchlR47_04670	841.57	4.09889	0.451194	9.08453	1.04148e-19	4.4646e-06	CP019399	1061952	1062401	149	hypothetical protein	WP_009046996.1				0QZNC	S	NA	NA	149	G3DSA:1.25.40.10	NA	NA	PF13414;TPR repeat;date=22-07-2017	NA	NA	NA	NA	NA	NA	SSF48452	NA	NA
819	PchlR47_04680	PchlR47_04680	2305.4	4.04655	0.40036	10.1073	5.12859e-24	1.47382e-07	CP019399	1063047	1063940	297	ZIP family metal transporter	WP_007929884.1	ZUPT	GO:0000041,GO:0003674,GO:0005215,GO:0005375,GO:0005381,GO:0005384,GO:0005575,GO:0005623,GO:0005886,GO:0006810,GO:0006811,GO:0006812,GO:0006824,GO:0006825,GO:0006826,GO:0006828,GO:0008150,GO:0008324,GO:0009987,GO:0015075,GO:0015086,GO:0015087,GO:0015088,GO:0015093,GO:0015684,GO:0015691,GO:0016020,GO:0022857,GO:0022890,GO:0022891,GO:0022892,GO:0030001,GO:0034220,GO:0034755,GO:0035434,GO:0044464,GO:…		0QMIQ	P	Mediates zinc uptake. May also transport other divalent cations ()	NA	297	NA	NA	PTHR11065	PF02535;ZIP Zinc transporter;GO:0016020,GO:0030001,GO:0046873,GO:0055085	NA	NA	NA	NA	NA	NA	NA	NA	13-35,111-130,244-266,217-239,156-178,279-296,45-67,188-210,79-101
866	PchlR47_04925	PchlR47_04925	646.589	-1.53062	0.293985	-5.20647	1.92468e-07	0.0438795	CP019399	1102119	1102901	260	class II aldolase	WP_017336581.1				16QMX	G	class II Aldolase	NA	260	G3DSA:3.40.225.10	NA	PTHR10672:SF13,PTHR10672	PF00596;Class II Aldolase and Adducin N-terminal domain;date=22-07-2017	NA	NA	NA	NA	NA	Class II Aldolase and Adducin N-terminal domain	SSF53639	NA	NA
867	PchlR47_04930	PchlR47_04930	875.815	-1.74963	0.295907	-5.91276	3.36428e-09	0.0127933	CP019399	1102901	1103803	300	alpha/beta hydrolase	WP_016987014.1				0QQ1Z	S	Alpha beta hydrolase fold	NA	300	G3DSA:3.40.50.1820	NA	PTHR10992,PTHR10992:SF25	PF12697;Alpha/beta hydrolase family;date=22-07-2017	NA	Epoxide hydrolase signature,Epoxide hydrolase signature,Epoxide hydrolase signature	NA	NA	NA	NA	SSF53474	NA	NA
891	PchlR47_05055	PchlR47_05055	60.6295	1.8324	0.324933	5.63931	1.70729e-08	0.0214949	CP019399	1130877	1133237	786	TonB-dependent siderophore receptor	WP_012722383.1	FECA	GO:0000041,GO:0003674,GO:0005215,GO:0005381,GO:0005575,GO:0005623,GO:0006810,GO:0006811,GO:0006812,GO:0006826,GO:0008150,GO:0008324,GO:0009279,GO:0009987,GO:0015075,GO:0015091,GO:0015682,GO:0016020,GO:0019867,GO:0022857,GO:0022890,GO:0022891,GO:0022892,GO:0030001,GO:0030312,GO:0030313,GO:0031975,GO:0034220,GO:0034755,GO:0044462,GO:0044464,GO:0044699,GO:0044763,GO:0044765,GO:0046873,GO:0046915,GO:…		0QIT9	P	receptor	NA	786	G3DSA:2.170.130.10,G3DSA:2.40.170.20	NA	PTHR30442	PF00593;TonB dependent receptor;GO:0004872,GO:0006810,GO:0016020,PF07660;Secretin and TonB N terminus short domain;GO:0019867,PF07715;TonB-dependent Receptor Plug Domain;GO:0004872,GO:0006810,GO:0016020	NA	NA	PS01156;TonB-dependent receptor proteins signature 2.	NA	12420	Secretin and TonB N terminus short domain	SSF56935	TIGR01783;TonB-siderophor: TonB-dependent siderophore receptor	NA
892	PchlR47_05060	PchlR47_05060	212.314	1.8059	0.216373	8.34622	7.04831e-17	3.94725e-05	CP019399	1133464	1134429	321	hypothetical protein	WP_009047056.1	FECR	GO:0000041,GO:0006355,GO:0006810,GO:0006811,GO:0006812,GO:0006826,GO:0008150,GO:0009889,GO:0010468,GO:0010556,GO:0015682,GO:0019219,GO:0019222,GO:0030001,GO:0031323,GO:0031326,GO:0044699,GO:0044765,GO:0050789,GO:0050794,GO:0051090,GO:0051171,GO:0051179,GO:0051234,GO:0051252,GO:0060255,GO:0065007,GO:0065009,GO:0072512,GO:0080090,GO:2000112,GO:2001141		0QRCT	S	Transmembrane sensor	NA	321	NA	NA	PTHR30273	PF04773;FecR protein;date=22-07-2017	PIRSF018266	NA	NA	NA	NA	NA	NA	NA	NA
893	PchlR47_05065	PchlR47_05065	100.597	1.66959	0.275775	6.05416	1.4115e-09	0.00963694	CP019399	1134426	1134914	162	RNA polymerase subunit sigma	WP_019647699.1	FECI			0QT62	K	RNA polymerase sigma factor	NA	162	G3DSA:1.10.1740.10,G3DSA:1.10.10.10	NA	PTHR30173:SF9,PTHR30173	PF08281;Sigma-70, region 4;GO:0003677,GO:0003700,GO:0006352,GO:0006355,GO:0016987,PF04542;Sigma-70 region 2;GO:0003677,GO:0003700,GO:0006352,GO:0006355,GO:0016987	NA	NA	NA	NA	NA	NA	SSF88946,SSF88659	TIGR02937;sigma70-ECF: RNA polymerase sigma factor, sigma-70 family	NA
944	PchlR47_05390	PchlR47_05390	2321.79	1.21527	0.198805	6.11288	9.7848e-10	0.0087702	CP019399	1203705	1206551	948	valine--tRNA ligase	WP_003205286.1	VALS	GO:0003674,GO:0003824,GO:0004812,GO:0004832,GO:0005575,GO:0005618,GO:0005622,GO:0005623,GO:0005737,GO:0005829,GO:0005886,GO:0006082,GO:0006139,GO:0006399,GO:0006412,GO:0006418,GO:0006438,GO:0006520,GO:0006725,GO:0006807,GO:0008150,GO:0008152,GO:0009058,GO:0009059,GO:0009987,GO:0010467,GO:0016020,GO:0016070,GO:0016874,GO:0016875,GO:0016876,GO:0019538,GO:0019752,GO:0030312,GO:0034641,GO:0034645,GO:…	map00970	0QI38	J	amino acids such as threonine, to avoid such errors, it has a posttransfer editing activity that hydrolyzes mischarged Thr-tRNA(Val) in a tRNA-dependent manner ()	NA	948	G3DSA:3.90.740.10,G3DSA:3.40.50.620,G3DSA:3.40.50.620,G3DSA:3.40.50.620,G3DSA:1.10.287.380,G3DSA:1.10.730.10	MF_02004;Valine--tRNA ligase [valS].;GO:0000166,GO:0004832,GO:0005524,GO:0006438	PTHR11946:SF49,PTHR11946:SF49,PTHR11946,PTHR11946	PF10458;Valyl tRNA synthetase tRNA binding arm;GO:0000166,GO:0004832,GO:0005524,GO:0005737,GO:0006438,PF00133;tRNA synthetases class I (I, L, M and V);GO:0000166,GO:0004812,GO:0005524,GO:0006418,PF08264;Anticodon-binding domain of tRNA;GO:0000166,GO:0006418	NA	Valyl-tRNA synthetase signature,Valyl-tRNA synthetase signature,Valyl-tRNA synthetase signature,Valyl-tRNA synthetase signature,Valyl-tRNA synthetase signature	PS00178;Aminoacyl-transfer RNA synthetases class-I signature.	NA	NA	NA	SSF47323,SSF50677,SSF46589,SSF52374,SSF52374,SSF52374	TIGR00422;valS: valine--tRNA ligase	NA
958	PchlR47_05460	PchlR47_05460	4616.92	1.04296	0.189723	5.49727	3.85708e-08	0.0276312	CP019399	1219798	1223694	1298	phosphoribosylformylglycinamidine synthase	WP_003246183.1	PURL	GO:0000166,GO:0001882,GO:0001883,GO:0003674,GO:0003824,GO:0004642,GO:0005488,GO:0005524,GO:0005575,GO:0005622,GO:0005623,GO:0005737,GO:0006082,GO:0006139,GO:0006152,GO:0006163,GO:0006164,GO:0006188,GO:0006189,GO:0006195,GO:0006200,GO:0006520,GO:0006541,GO:0006725,GO:0006753,GO:0006793,GO:0006796,GO:0006807,GO:0008150,GO:0008152,GO:0009056,GO:0009058,GO:0009064,GO:0009116,GO:0009117,GO:0009119,GO:…	map00230,map01100,map01110	0RA50	F	Formylglycinamide ribotide synthetase	NA	1298	G3DSA:3.30.1330.10,G3DSA:3.30.1330.10,G3DSA:3.40.50.880	MF_00419;Phosphoribosylformylglycinamidine synthase [purL].;GO:0004642,GO:0006189	PTHR10099,PTHR10099:SF3	PF13507;CobB/CobQ-like glutamine amidotransferase domain;date=22-07-2017,PF02769;AIR synthase related protein, C-terminal domain;date=22-07-2017,PF02769;AIR synthase related protein, C-terminal domain;date=22-07-2017,PF00586;AIR synthase related protein, N-terminal domain;GO:0003824	NA	NA	NA	PS51273;Glutamine amidotransferase type 1 domain profile.	NA	NA	SSF55326,SSF52317,SSF56042,SSF56042,SSF82697,SSF109736,SSF55326	TIGR01735;FGAM_synt: phosphoribosylformylglycinamidine synthase	NA
959	PchlR47_05465	PchlR47_05465	1218.7	1.67393	0.312788	5.35163	8.71679e-08	0.0352206	CP019399	1223700	1224011	103	NGG1p interacting factor NIF3	WP_003205254.1			map05134	0QTME	S	Inherit from COG: ngg1p interacting factor 3 protein, nif3	NA	103	G3DSA:3.30.70.830	NA	NA	NA	NA	NA	NA	NA	NA	NA	SSF102705	NA	NA
973	PchlR47_05545	PchlR47_05545	1219.29	1.30279	0.235365	5.5352	3.10874e-08	0.0260827	CP019399	1240264	1241640	458	signal recognition particle protein	WP_005791122.1	FFH	GO:0000166,GO:0001882,GO:0001883,GO:0003674,GO:0003824,GO:0003924,GO:0005488,GO:0005525,GO:0005575,GO:0005618,GO:0005622,GO:0005623,GO:0005737,GO:0005886,GO:0006139,GO:0006152,GO:0006163,GO:0006184,GO:0006195,GO:0006605,GO:0006612,GO:0006725,GO:0006753,GO:0006793,GO:0006796,GO:0006807,GO:0006810,GO:0006886,GO:0008104,GO:0008150,GO:0008152,GO:0009056,GO:0009116,GO:0009117,GO:0009119,GO:0009141,GO:…	map03060,map03070	0QHUX	U	Involved in targeting and insertion of nascent membrane proteins into the cytoplasmic membrane. Binds to the hydrophobic signal sequence of the ribosome-nascent chain (RNC) as it emerges from the ribosomes. The SRP-RNC complex is then targeted to the cytoplasmic membrane where it interacts with the SRP receptor FtsY. Interaction with FtsY leads to the transfer of the RNC complex to the Sec transl…	NA	458	G3DSA:1.20.120.140,G3DSA:1.10.260.30,G3DSA:3.40.50.300	MF_00306;Signal recognition particle 54 kDa protein [srp54].;GO:0003924,GO:0005525,GO:0006614,GO:0048500	PTHR11564,PTHR11564:SF7	PF02881;SRP54-type protein, helical bundle domain;GO:0005525,GO:0006614,PF00448;SRP54-type protein, GTPase domain;GO:0005525,GO:0006614,PF02978;Signal peptide binding domain;GO:0006614,GO:0008312,GO:0048500	NA	NA	PS00300;SRP54-type proteins GTP-binding domain signature.	NA	NA	SRP54-type protein, helical bundle domain,ATPases associated with a variety of cellular activities,SRP54-type protein, GTPase domain	SSF52540,SSF47446	TIGR00959;ffh: signal recognition particle protein	NA
977	PchlR47_05565	PchlR47_05565	1553.64	1.51709	0.276371	5.48932	4.03482e-08	0.0276701	CP019399	1243483	1243833	116	50S ribosomal protein L19	WP_010220244.1	RPLS	GO:0003674,GO:0003735,GO:0005198,GO:0005575,GO:0005623,GO:0005886,GO:0006412,GO:0008150,GO:0008152,GO:0009058,GO:0009059,GO:0009987,GO:0010467,GO:0016020,GO:0019538,GO:0034645,GO:0040007,GO:0043170,GO:0044237,GO:0044238,GO:0044249,GO:0044260,GO:0044267,GO:0044464,GO:0071704,GO:0071944,GO:1901576	map03010	0QQXI	J	This protein is located at the 30S-50S ribosomal subunit interface and may play a role in the structure and function of the aminoacyl-tRNA binding site ()	NA	116	NA	MF_00402;50S ribosomal protein L19 [rplS].;GO:0003735,GO:0005622,GO:0005840,GO:0006412	PTHR15680	PF01245;Ribosomal protein L19;GO:0003735,GO:0005622,GO:0005840,GO:0006412	PIRSF002191	Ribosomal protein L19 signature,Ribosomal protein L19 signature,Ribosomal protein L19 signature	PS01015;Ribosomal protein L19 signature.	NA	NA	NA	SSF50104	TIGR01024;rplS_bact: ribosomal protein bL19	NA
1049	PchlR47_05940	PchlR47_05940	1819.55	1.43228	0.230928	6.20229	5.56458e-10	0.00728888	CP019399	1330478	1331344	288	translation elongation factor Ts	WP_009042383.1	TSF	GO:0003674,GO:0003676,GO:0003723,GO:0003746,GO:0005488,GO:0005575,GO:0005618,GO:0005622,GO:0005623,GO:0005737,GO:0005829,GO:0005886,GO:0006412,GO:0006414,GO:0008135,GO:0008150,GO:0008152,GO:0008270,GO:0009058,GO:0009059,GO:0009987,GO:0010467,GO:0016020,GO:0019538,GO:0030312,GO:0034645,GO:0040007,GO:0043167,GO:0043169,GO:0043170,GO:0044237,GO:0044238,GO:0044249,GO:0044260,GO:0044267,GO:0044424,GO:…		0QI4Y	J	Associates with the EF-Tu.GDP complex and induces the exchange of GDP to GTP. It remains bound to the aminoacyl-tRNA.EF- Tu.GTP complex up to the GTP hydrolysis stage on the ribosome ()	NA	288	G3DSA:1.10.286.20,G3DSA:3.30.479.20,G3DSA:3.30.479.20,G3DSA:1.10.8.10	MF_00050;Elongation factor Ts [tsf].;GO:0003746,GO:0005622,GO:0006414	PTHR11741	PF00627;UBA/TS-N domain;GO:0005515,PF00889;Elongation factor TS;GO:0003746,GO:0005622,GO:0006414	NA	NA	PS01126;Elongation factor Ts signature 1.,PS01127;Elongation factor Ts signature 2.	NA	NA	NA	SSF54713,SSF46934,SSF54713	TIGR00116;tsf: translation elongation factor Ts	NA
1163	PchlR47_06520	PchlR47_06520	145.689	2.47792	0.304456	8.13883	3.991e-16	7.07789e-05	CP019399	1440074	1440718	214	thiol, disulfide oxidoreductase	WP_003184725.1	YFCG	GO:0003674,GO:0003824,GO:0006950,GO:0006979,GO:0008150,GO:0008152,GO:0015036,GO:0016491,GO:0016667,GO:0044710,GO:0050896,GO:0055114	map00480,map00980,map00982,map05204	16QF6	O	Glutathione S-transferase	NA	214	G3DSA:1.20.1050.10,G3DSA:3.40.30.10	NA	PTHR11260:SF157,PTHR11260	PF00043;Glutathione S-transferase, C-terminal domain;date=22-07-2017,PF02798;Glutathione S-transferase, N-terminal domain;GO:0005515	NA	NA	NA	PS50405;Soluble glutathione S-transferase C-terminal domain profile.,PS50404;Soluble glutathione S-transferase N-terminal domain profile.	NA	NA	SSF47616,SSF52833	NA	NA
1187	PchlR47_06655	PchlR47_06655	207.378	1.28412	0.235101	5.46201	4.70761e-08	0.0288588	CP019399	1464294	1465187	297	hypothetical protein	WP_016702054.1	BL05015			0QJFC	S	UPF0276 protein	NA	297	G3DSA:3.20.20.150	MF_00697;UPF0276 protein <locus_tag>.;date=22-07-2017	NA	PF05114;Protein of unknown function (DUF692);date=22-07-2017	NA	NA	NA	NA	NA	NA	SSF51658	NA	NA
1199	PchlR47_06720	PchlR47_06720	1495.31	1.00169	0.165311	6.05945	1.3659e-09	0.00958922	CP019399	1479616	1482462	948	RNA polymerase-associated protein RapA	WP_005732270.1	RAPA	GO:0000166,GO:0001882,GO:0001883,GO:0003674,GO:0003676,GO:0003824,GO:0004386,GO:0005488,GO:0005524,GO:0006139,GO:0006152,GO:0006163,GO:0006195,GO:0006200,GO:0006355,GO:0006725,GO:0006753,GO:0006793,GO:0006796,GO:0006807,GO:0008150,GO:0008152,GO:0009056,GO:0009116,GO:0009117,GO:0009119,GO:0009123,GO:0009125,GO:0009126,GO:0009128,GO:0009141,GO:0009143,GO:0009144,GO:0009146,GO:0009150,GO:0009154,GO:…		0QHQK	K	Transcription regulator that activates transcription by stimulating RNA polymerase (RNAP) recycling in case of stress conditions such as supercoiled DNA or high salt concentrations. Probably acts by releasing the RNAP, when it is trapped or immobilized on tightly supercoiled DNA. Does not activate transcription on linear DNA. Probably not involved in DNA repair ()	NA	948	G3DSA:3.40.50.300,G3DSA:3.40.50.300	MF_01821;RNA polymerase-associated protein RapA [rapA].;GO:0006355	PTHR10799:SF576,PTHR10799:SF576,PTHR10799:SF576,PTHR10799,PTHR10799,PTHR10799	PF00271;Helicase conserved C-terminal domain;date=22-07-2017,PF12137;RNA polymerase recycling family C-terminal;GO:0016817,PF00176;SNF2 family N-terminal domain;GO:0005524	NA	NA	NA	PS51194;Superfamilies 1 and 2 helicase C-terminal domain profile.,PS51192;Superfamilies 1 and 2 helicase ATP-binding type-1 domain profile.	NA	DEAD-like helicases superfamily,helicase superfamily c-terminal domain	SSF52540,SSF52540,SSF52540	NA	NA
1316	PchlR47_07475	PchlR47_07475	362.725	1.17767	0.229782	5.12516	2.97291e-07	0.0490415	CP019399	1645197	1645790	197	NADH dehydrogenase	WP_020797822.1	TDSD			0QV7Z	C	Nitroreductase	NA	197	G3DSA:3.40.109.10	NA	PTHR23026,PTHR23026:SF100	PF00881;Nitroreductase family;date=22-07-2017	NA	NA	NA	NA	NA	NA	SSF55469	NA	NA
1340	PchlR47_07595	PchlR47_07595	11458.1	-1.19264	0.224079	-5.3224	1.02405e-07	0.0366687	NA	NA	NA	NA	NA	NA	NA	NA	NA	NA	NA	NA	NA	NA	NA	NA	NA	NA	NA	NA	NA	NA	NA	NA	NA	NA	NA
1527	PchlR47_08640	PchlR47_08640	181.739	2.10836	0.248003	8.50134	1.87421e-17	2.70418e-05	CP019399	1917822	1918133	103	hypothetical protein	WP_003252591.1	YJCH	GO:0005575,GO:0005623,GO:0005886,GO:0016020,GO:0044464,GO:0071944		0QUKD	S	Protein of unknown function, DUF485	NA	103	NA	NA	NA	PF04341;Protein of unknown function, DUF485;date=22-07-2017	NA	NA	NA	NA	NA	NA	NA	NA	24-46,61-83
1528	PchlR47_08645	PchlR47_08645	781.12	2.13076	0.199873	10.6606	1.55595e-26	2.02716e-08	CP019399	1918130	1919788	552	cation acetate symporter	WP_008026758.1	ACTP	GO:0003674,GO:0005215,GO:0005342,GO:0005575,GO:0005623,GO:0005886,GO:0005887,GO:0006810,GO:0006811,GO:0006820,GO:0006846,GO:0006847,GO:0008028,GO:0008150,GO:0008509,GO:0008514,GO:0009987,GO:0015075,GO:0015123,GO:0015665,GO:0015711,GO:0015718,GO:0015849,GO:0015850,GO:0016020,GO:0016021,GO:0022857,GO:0022891,GO:0022892,GO:0031224,GO:0031226,GO:0034220,GO:0035433,GO:0043879,GO:0044425,GO:0044459,GO:…		0QJUC	S	solute symporter	NA	552	NA	NA	PTHR11819:SF13,PTHR11819	PF00474;Sodium:solute symporter family;GO:0005215,GO:0006810,GO:0016020,GO:0055085	NA	NA	PS00457;Sodium:solute symporter family signature 2.,PS00456;Sodium:solute symporter family signature 1.	PS50283;Sodium:solute symporter family profile.	43831	NA	NA	TIGR00813;sss: transporter, solute:sodium symporter (SSS) family	301-323,431-453,34-56,77-99,364-386,465-487,211-228,148-170,407-426,5-24,497-519,185-204,266-288,105-127
1545	PchlR47_08730	PchlR47_08730	1969.93	1.98727	0.218567	9.09227	9.69935e-20	4.46324e-06	CP019399	1937650	1939554	634	molecular chaperone HtpG	WP_017846776.1	HTPG	GO:0000166,GO:0000302,GO:0000303,GO:0001882,GO:0001883,GO:0003674,GO:0003824,GO:0005488,GO:0005515,GO:0005524,GO:0005575,GO:0005576,GO:0005618,GO:0005622,GO:0005623,GO:0005737,GO:0005829,GO:0005886,GO:0006139,GO:0006152,GO:0006163,GO:0006195,GO:0006200,GO:0006457,GO:0006725,GO:0006753,GO:0006793,GO:0006796,GO:0006807,GO:0006950,GO:0006974,GO:0006979,GO:0008150,GO:0008152,GO:0009056,GO:0009116,GO:…	map04141,map04151,map04612,map04621,map04626,map04914,map04915,map05200,map05215	0QHXH	O	Molecular chaperone. Has ATPase activity ()	NA	634	G3DSA:3.30.565.10	MF_00505;Chaperone protein HtpG [htpG].;GO:0005524,GO:0006457,GO:0006950,GO:0051082	PTHR11528	PF00183;Hsp90 protein;GO:0005524,GO:0006457,GO:0006950,GO:0051082,PF13589;Histidine kinase-, DNA gyrase B-, and HSP90-like ATPase;date=22-07-2017	PIRSF002583	90kDa heat shock protein signature,90kDa heat shock protein signature,90kDa heat shock protein signature,90kDa heat shock protein signature,90kDa heat shock protein signature,90kDa heat shock protein signature,90kDa heat shock protein signature	PS00298;Heat shock hsp90 proteins family signature.	NA	NA	Histidine kinase-like ATPases	SSF55874,SSF54211,SSF110942	NA	NA
1546	PchlR47_08735	PchlR47_08735	1348.08	1.13086	0.214616	5.26923	1.36995e-07	0.0400302	CP019399	1939622	1940350	242	dienelactone hydrolase	WP_003233221.1				0RAA4	Q	Dienelactone hydrolase family	NA	242	G3DSA:3.40.50.1820	NA	PTHR22946	PF01738;Dienelactone hydrolase family;GO:0016787	NA	NA	NA	NA	NA	NA	SSF53474	NA	NA
1586	PchlR47_08945	PchlR47_08945	356.566	-1.69256	0.286895	-5.89958	3.64435e-09	0.0130997	CP019399	1986975	1987601	208	hypothetical protein	WP_003227102.1				0QRB7	S	Threonyl alanyl tRNA synthetase SAD	NA	208	NA	NA	PTHR11777:SF7,PTHR11777	PF07973;Threonyl and Alanyl tRNA synthetase second additional domain;GO:0005524,GO:0016876,GO:0043039,PF01411;tRNA synthetases class II (A);GO:0000166,GO:0004813,GO:0005524,GO:0006419	NA	NA	NA	NA	NA	NA	SSF50447,SSF55186	NA	NA
1634	PchlR47_09205	PchlR47_09205	98.1713	-1.80342	0.311504	-5.7894	7.06399e-09	0.0162203	CP019399	2036077	2037291	404	MFS transporter	WP_009042867.1	PROP21			0QZZU	G	Major Facilitator Superfamily	NA	404	G3DSA:1.20.1250.20,G3DSA:1.20.1250.20	NA	NA	PF07690;Major Facilitator Superfamily;GO:0016021,GO:0055085	NA	NA	NA	PS50850;Major facilitator superfamily (MFS) profile.	NA	NA	SSF103473	NA	306-328,12-34,104-126,49-71,370-392,278-300,214-236,164-186,78-100,251-273,138-160,341-360
1792	PchlR47_10105	PchlR47_10105	576.26	1.29117	0.211639	6.10082	1.05524e-09	0.00889211	CP019399	2253719	2255182	487	aldehyde dehydrogenase	WP_019472117.1	GAP	GO:0003674,GO:0003824,GO:0004365,GO:0005975,GO:0005996,GO:0006006,GO:0006007,GO:0006091,GO:0006096,GO:0008150,GO:0008152,GO:0009056,GO:0009987,GO:0016052,GO:0016491,GO:0016620,GO:0016903,GO:0019318,GO:0019320,GO:0044237,GO:0044238,GO:0044710,GO:0044723,GO:0044724,GO:0046365,GO:0055114,GO:0071704,GO:1901575	map00010,map01100,map01110,map01120,map01230,map04066,map05010	0QI8G	G	Glyceraldehyde-3-phosphate dehydrogenase	NA	487	G3DSA:3.40.50.720,G3DSA:3.30.360.10	NA	PTHR10836:SF35,PTHR10836	PF02800;Glyceraldehyde 3-phosphate dehydrogenase, C-terminal domain;GO:0016620,GO:0055114,PF00044;Glyceraldehyde 3-phosphate dehydrogenase, NAD binding domain;GO:0016620,GO:0055114	NA	Glyceraldehyde-3-phosphate dehydrogenase signature,Glyceraldehyde-3-phosphate dehydrogenase signature,Glyceraldehyde-3-phosphate dehydrogenase signature,Glyceraldehyde-3-phosphate dehydrogenase signature,Glyceraldehyde-3-phosphate dehydrogenase signature	PS00071;Glyceraldehyde 3-phosphate dehydrogenase active site.	NA	NA	Glyceraldehyde 3-phosphate dehydrogenase, NAD binding domain	SSF51735,SSF55347	TIGR01534;GAPDH-I: glyceraldehyde-3-phosphate dehydrogenase, type I	NA
1795	PchlR47_10120	PchlR47_10120	968.151	1.29978	0.176137	7.37934	1.59074e-13	0.000523034	CP019399	2258181	2259575	464	NAD(P)(+) transhydrogenase	WP_007943660.1	STHA	GO:0003674,GO:0003824,GO:0003957,GO:0005215,GO:0005575,GO:0005622,GO:0005623,GO:0005737,GO:0006139,GO:0006725,GO:0006732,GO:0006733,GO:0006739,GO:0006753,GO:0006793,GO:0006796,GO:0006807,GO:0006810,GO:0006811,GO:0006812,GO:0006818,GO:0008150,GO:0008152,GO:0008324,GO:0008746,GO:0009117,GO:0009987,GO:0015075,GO:0015077,GO:0015078,GO:0015672,GO:0015992,GO:0016491,GO:0016651,GO:0016652,GO:0019362,GO:…	map00010,map00020,map00260,map00280,map00480,map00620,map00760,map01100,map01110,map01120	0QK3V	C	Conversion of NADPH, generated by peripheral catabolic pathways, to NADH, which can enter the respiratory chain for energy generation ()	NA	464	G3DSA:3.50.50.60,G3DSA:3.50.50.60,G3DSA:3.30.390.30	MF_00247;Soluble pyridine nucleotide transhydrogenase [sthA].;GO:0003957,GO:0055114	PTHR22912,PTHR22912:SF93	PF07992;Pyridine nucleotide-disulphide oxidoreductase;GO:0016491,GO:0055114,PF02852;Pyridine nucleotide-disulphide oxidoreductase, dimerisation domain;GO:0045454,GO:0055114,PF00070;Pyridine nucleotide-disulphide oxidoreductase;GO:0016491,GO:0050660,GO:0055114	PIRSF000350	FAD-dependent pyridine nucleotide reductase signature,FAD-dependent pyridine nucleotide reductase signature,FAD-dependent pyridine nucleotide reductase signature,FAD-dependent pyridine nucleotide reductase signature,FAD-dependent pyridine nucleotide reductase signature,Pyridine nucleotide disulphide reductase class-I signature,Pyridine nucleotide disulphide reductase class-I signature,Pyridine nu…	NA	NA	NA	NA	SSF51905,SSF55424	NA	NA
1871	PchlR47_10575	PchlR47_10575	1778.03	3.12121	0.21763	14.3418	1.19947e-46	1.04527e-13	CP019399	2336517	2336963	148	heat-shock protein	WP_019582116.1	IBPA	GO:0005575,GO:0005622,GO:0005623,GO:0005737,GO:0006457,GO:0006950,GO:0008150,GO:0008152,GO:0009266,GO:0009279,GO:0009408,GO:0009628,GO:0009987,GO:0010468,GO:0010608,GO:0016020,GO:0019222,GO:0019538,GO:0019867,GO:0030312,GO:0030313,GO:0031647,GO:0031975,GO:0043170,GO:0044237,GO:0044238,GO:0044260,GO:0044267,GO:0044424,GO:0044462,GO:0044464,GO:0050789,GO:0050821,GO:0050896,GO:0060255,GO:0065007,GO:…		0QUB7	O	Heat shock protein	NA	148	G3DSA:2.60.40.790	NA	PTHR11527	PF00011;Hsp20/alpha crystallin family;date=22-07-2017	NA	NA	NA	PS01031;Heat shock hsp20 proteins family profile.	NA	NA	SSF49764	NA	NA
1997	PchlR47_11280	PchlR47_11280	447.075	-1.17884	0.226592	-5.20251	1.9662e-07	0.0438795	CP019399	2477395	2478864	489	hypothetical protein	WP_016704712.1				0QMJZ	S	NA	NA	489	NA	NA	NA	PF05488;PAAR motif;date=22-07-2017	NA	NA	NA	NA	NA	NA	NA	NA	422-444,451-473
1998	PchlR47_11285	PchlR47_11285	112.958	-4.0932	0.466933	-8.76615	1.84887e-18	1.19819e-05	CP019399	2479010	2479411	133	hypothetical protein	WP_009043124.1	GLCG			0QS3T	S	Glcg protein	NA	133	NA	NA	NA	PF03928;Domain of unknown function (DUF336);date=22-07-2017	NA	NA	NA	NA	NA	NA	SSF143744	NA	NA
1999	PchlR47_11290	PchlR47_11290	220.258	-4.01349	0.376435	-10.6618	1.53565e-26	2.02716e-08	CP019399	2479424	2480674	416	glycolate oxidase iron-sulfur subunit	WP_016702764.1	GLCF	GO:0003674,GO:0003824,GO:0003973,GO:0005575,GO:0005622,GO:0005623,GO:0005737,GO:0006066,GO:0006082,GO:0008150,GO:0008152,GO:0008891,GO:0009056,GO:0009339,GO:0009441,GO:0009987,GO:0016054,GO:0016491,GO:0016614,GO:0016899,GO:0019154,GO:0019752,GO:0032787,GO:0032991,GO:0034308,GO:0034310,GO:0043234,GO:0043436,GO:0044237,GO:0044248,GO:0044281,GO:0044282,GO:0044424,GO:0044444,GO:0044464,GO:0044710,GO:…	map00630,map01100,map01110,map01120	16QTR	C	glycolate oxidase (iron-sulfur subunit)	NA	416	G3DSA:1.10.1060.10	NA	PTHR32479:SF2,PTHR32479	PF13534;4Fe-4S dicluster domain;date=22-07-2017,PF02754;Cysteine-rich domain;date=22-07-2017,PF02754;Cysteine-rich domain;date=22-07-2017	PIRSF000139	NA	PS00198;4Fe-4S ferredoxin-type iron-sulfur binding region signature.,PS00198;4Fe-4S ferredoxin-type iron-sulfur binding region signature.	PS51379;4Fe-4S ferredoxin-type iron-sulfur binding domain profile.,PS51379;4Fe-4S ferredoxin-type iron-sulfur binding domain profile.	NA	NA	SSF46548	NA	NA
2000	PchlR47_11295	PchlR47_11295	238.383	-4.3473	0.458631	-9.47886	2.57072e-21	1.34695e-06	CP019399	2480690	2481769	359	glycolate oxidase subunit GlcE	WP_016702765.1	GLCE	GO:0003674,GO:0003824,GO:0003973,GO:0005575,GO:0005622,GO:0005623,GO:0005737,GO:0006066,GO:0006082,GO:0008150,GO:0008152,GO:0008891,GO:0009056,GO:0009339,GO:0009441,GO:0009987,GO:0016054,GO:0016491,GO:0016614,GO:0016899,GO:0019154,GO:0019752,GO:0032787,GO:0032991,GO:0034308,GO:0034310,GO:0043234,GO:0043436,GO:0044237,GO:0044248,GO:0044281,GO:0044282,GO:0044424,GO:0044444,GO:0044464,GO:0044710,GO:…	map00630,map01100,map01110,map01120	0QIRN	C	glycolate oxidase FAD binding subunit	NA	359	G3DSA:3.30.465.10,G3DSA:1.10.45.10	NA	PTHR11748,PTHR11748:SF1	PF01565;FAD binding domain;GO:0008762,GO:0016491,GO:0050660,GO:0055114,PF02913;FAD linked oxidases, C-terminal domain;GO:0003824,GO:0050660	NA	NA	NA	PS51387;PCMH-type FAD-binding domain profile.	NA	NA	SSF55103,SSF56176	NA	NA
2001	PchlR47_11300	PchlR47_11300	297.059	-3.99174	0.31044	-12.8584	7.71977e-38	1.7919e-12	CP019399	2481769	2483268	499	glycolate oxidase subunit GlcD	WP_020294518.1	GLCD	GO:0003674,GO:0003824,GO:0006066,GO:0006082,GO:0006950,GO:0006974,GO:0008150,GO:0008152,GO:0009056,GO:0009441,GO:0009987,GO:0016054,GO:0016491,GO:0016614,GO:0019154,GO:0019752,GO:0032787,GO:0033554,GO:0034308,GO:0034310,GO:0043436,GO:0044237,GO:0044248,GO:0044281,GO:0044282,GO:0044699,GO:0044710,GO:0044712,GO:0044763,GO:0046164,GO:0046296,GO:0046395,GO:0050896,GO:0051716,GO:0055114,GO:0071704,GO:…	map00620,map00630,map01100,map01110,map01120	0QIPC	C	FAD linked oxidase	NA	499	G3DSA:1.10.45.10,G3DSA:3.30.465.10,G3DSA:3.30.43.10	NA	PTHR11748:SF9,PTHR11748	PF02913;FAD linked oxidases, C-terminal domain;GO:0003824,GO:0050660,PF01565;FAD binding domain;GO:0008762,GO:0016491,GO:0050660,GO:0055114	NA	NA	NA	PS51387;PCMH-type FAD-binding domain profile.	NA	NA	SSF56176,SSF55103	TIGR00387;glcD: glycolate oxidase, subunit GlcD	NA
2068	PchlR47_11715	PchlR47_11715	89.6358	-1.94355	0.376216	-5.16605	2.39098e-07	0.0464053	CP019399	2582333	2583247	304	putrescine ABC transporter permease PotH	WP_010563067.1	POTH	GO:0003674,GO:0003824,GO:0005215,GO:0005575,GO:0005623,GO:0005886,GO:0006139,GO:0006152,GO:0006163,GO:0006195,GO:0006200,GO:0006725,GO:0006753,GO:0006793,GO:0006796,GO:0006807,GO:0006810,GO:0006811,GO:0006812,GO:0008150,GO:0008152,GO:0008324,GO:0009056,GO:0009116,GO:0009117,GO:0009119,GO:0009123,GO:0009125,GO:0009126,GO:0009128,GO:0009141,GO:0009143,GO:0009144,GO:0009146,GO:0009150,GO:0009154,GO:…	map02010	0QID2	P	Putrescine ABC transporter	NA	304	G3DSA:1.10.3720.10	NA	PTHR30193:SF10,PTHR30193	PF00528;Binding-protein-dependent transport system inner membrane component;GO:0006810,GO:0016020	NA	NA	NA	PS50928;ABC transporter integral membrane type-1 domain profile.	NA	NA	SSF161098	NA	123-145,223-245,173-195,271-293,20-39,92-111
2069	PchlR47_11720	PchlR47_11720	363.72	-1.82204	0.255731	-7.12484	1.042e-12	0.000944014	CP019399	2583259	2584401	380	polyamine ABC transporter ATP-binding protein	WP_004663260.1	POTG	GO:0003674,GO:0003824,GO:0005215,GO:0005575,GO:0005623,GO:0005886,GO:0006139,GO:0006152,GO:0006163,GO:0006195,GO:0006200,GO:0006725,GO:0006753,GO:0006793,GO:0006796,GO:0006807,GO:0006810,GO:0006811,GO:0006812,GO:0008150,GO:0008152,GO:0008324,GO:0009056,GO:0009116,GO:0009117,GO:0009119,GO:0009123,GO:0009125,GO:0009126,GO:0009128,GO:0009141,GO:0009143,GO:0009144,GO:0009146,GO:0009150,GO:0009154,GO:…	map02010	0QIYY	E	Part of the ABC transporter complex PotABCD involved in spermidine putrescine import. Responsible for energy coupling to the transport system ()	NA	380	G3DSA:3.40.50.300	NA	PTHR24220:SF377,PTHR24220	PF00005;ABC transporter;GO:0005524,GO:0016887,PF08402;TOBE domain;GO:0005215,GO:0005524,GO:0006810,GO:0016820,GO:0043190	NA	NA	PS00211;ABC transporters family signature.	PS50893;ATP-binding cassette, ABC transporter-type domain profile.	NA	ATPases associated with a variety of cellular activities	SSF52540,SSF50331	TIGR01187;potA: polyamine ABC transporter, ATP-binding protein	NA
2070	PchlR47_11725	PchlR47_11725	303.394	-1.53464	0.255243	-6.01245	1.82741e-09	0.0105668	CP019399	2584638	2585399	253	gamma-glutamyl-gamma-aminobutyrate hydrolase	WP_007922907.1	PUUD	GO:0006082,GO:0006520,GO:0006807,GO:0008150,GO:0008152,GO:0009987,GO:0019752,GO:0043436,GO:0044237,GO:0044238,GO:0044281,GO:0044710,GO:0071704,GO:1901564	map00330,map00400,map01100,map01110,map01230	0QNBK	E	peptidase C26	NA	253	G3DSA:3.40.50.880	NA	PTHR11922,PTHR11922:SF18	PF07722;Peptidase C26;GO:0006541,GO:0016787	NA	NA	NA	PS51273;Glutamine amidotransferase type 1 domain profile.	NA	NA	SSF52317	NA	NA
2071	PchlR47_11730	PchlR47_11730	1023.84	-1.46615	0.238041	-6.15923	7.31e-10	0.00790039	CP019399	2585665	2587041	458	glutamine synthetase	WP_007918694.1	PUUA	GO:0003674,GO:0003824,GO:0006576,GO:0006595,GO:0006598,GO:0006807,GO:0008150,GO:0008152,GO:0009056,GO:0009308,GO:0009310,GO:0009445,GO:0009447,GO:0009987,GO:0016874,GO:0016879,GO:0016880,GO:0034024,GO:0034641,GO:0042402,GO:0044106,GO:0044237,GO:0071704,GO:1901564,GO:1901565,GO:1901575	map00250,map00330,map00630,map00910,map01100,map01120,map01230,map02020,map04724,map04727	0QJ4U	E	glutamine synthetase	NA	458	G3DSA:3.10.20.70,G3DSA:3.30.590.10	NA	PTHR20852,PTHR20852:SF7	PF00120;Glutamine synthetase, catalytic domain;GO:0004356,GO:0006807	NA	NA	PS00181;Glutamine synthetase putative ATP-binding region signature.	NA	NA	NA	SSF55931,SSF54368	NA	NA
2072	PchlR47_11735	PchlR47_11735	724.655	-1.47288	0.236107	-6.23819	4.42661e-10	0.00672939	CP019399	2587075	2588565	496	aldehyde dehydrogenase PuuC	WP_007922911.1	ALDH	GO:0003674,GO:0003824,GO:0004030,GO:0006576,GO:0006595,GO:0006598,GO:0006807,GO:0008150,GO:0008152,GO:0009056,GO:0009308,GO:0009310,GO:0009445,GO:0009447,GO:0009987,GO:0016491,GO:0016620,GO:0016903,GO:0034641,GO:0042402,GO:0044106,GO:0044237,GO:0044710,GO:0055114,GO:0071704,GO:1901564,GO:1901565,GO:1901575	map00330,map01100	0QHQJ	C	dehydrogenase	NA	496	G3DSA:3.40.309.10,G3DSA:3.40.605.10	NA	PTHR11699:SF46,PTHR11699	PF00171;Aldehyde dehydrogenase family;GO:0008152,GO:0016491,GO:0055114	NA	NA	PS00070;Aldehyde dehydrogenases cysteine active site.,PS00687;Aldehyde dehydrogenases glutamic acid active site.	NA	NA	NA	SSF53720	NA	NA
2073	PchlR47_11740	PchlR47_11740	637.454	-1.47676	0.269224	-5.48525	4.12882e-08	0.0277518	CP019399	2588618	2589901	427	gamma-glutamylputrescine oxidoreductase	WP_008051246.1	PUUB	GO:0003674,GO:0003824,GO:0008150,GO:0008152,GO:0016491,GO:0044710,GO:0055114	map00330,map01100	0QITA	C	Oxidoreductase	NA	427	G3DSA:3.50.50.60,G3DSA:3.50.50.60,G3DSA:3.50.50.60	NA	PTHR13847,PTHR13847:SF44	PF01266;FAD dependent oxidoreductase;GO:0016491,GO:0055114	NA	NA	NA	NA	NA	NA	SSF51971,SSF51971	NA	NA
2077	PchlR47_11760	PchlR47_11760	80.3026	1.77744	0.318712	5.57695	2.44775e-08	0.0240919	CP019399	2595183	2595689	168	RNA polymerase subunit sigma-70	WP_020298211.1	FECI	GO:0000041,GO:0006810,GO:0006811,GO:0006812,GO:0006826,GO:0008150,GO:0015682,GO:0030001,GO:0044699,GO:0044765,GO:0051179,GO:0051234,GO:0072512		0QPW7	K	RNA polymerase sigma factor	NA	168	G3DSA:1.10.1740.10,G3DSA:1.10.10.10	NA	PTHR30173	PF08281;Sigma-70, region 4;GO:0003677,GO:0003700,GO:0006352,GO:0006355,GO:0016987,PF04542;Sigma-70 region 2;GO:0003677,GO:0003700,GO:0006352,GO:0006355,GO:0016987	NA	NA	NA	NA	NA	NA	SSF88946,SSF88659	TIGR02937;sigma70-ECF: RNA polymerase sigma factor, sigma-70 family	NA
2078	PchlR47_11765	PchlR47_11765	209.994	1.77228	0.332057	5.33729	9.43485e-08	0.0361185	CP019399	2595686	2596651	321	iron dicitrate transport regulator FecR	WP_016702878.1				1787U	T	Anti-feci sigma factor, fecr	NA	321	NA	NA	PTHR30273	PF04773;FecR protein;date=22-07-2017	PIRSF018266	NA	NA	NA	NA	NA	NA	NA	NA
2100	PchlR47_11900	PchlR47_11900	418.95	1.42263	0.246327	5.77537	7.67847e-09	0.0165236	CP019399	2626229	2626423	64	DUF1289 domain-containing protein	WP_009043227.1				0R6W4	S	Protein of unknown function (DUF1289)	NA	64	NA	NA	NA	PF06945;Protein of unknown function (DUF1289);date=22-07-2017	NA	NA	NA	NA	NA	NA	NA	NA	NA
2139	PchlR47_12140	PchlR47_12140	395.136	1.49399	0.237485	6.29088	3.15665e-10	0.00616611	CP019399	2677179	2679059	626	cysteine protease	WP_009048378.1				0QZP8	E	Transglutaminase-like superfamily	NA	626	NA	NA	NA	PF01841;Transglutaminase-like superfamily;date=22-07-2017,PF12969;Domain of Unknown Function with PDB structure (DUF3857);date=22-07-2017	NA	NA	NA	NA	45292	Transglutaminase/protease-like homologues	SSF54001	NA	NA
2175	PchlR47_12345	PchlR47_12345	977.661	-2.32873	0.280786	-8.2936	1.09869e-16	4.58314e-05	CP019399	2722709	2723983	424	dihydropyrimidine dehydrogenase subunit B	WP_009048418.1	YEIA	GO:0003674,GO:0003824,GO:0003954,GO:0005488,GO:0006139,GO:0006206,GO:0006208,GO:0006725,GO:0006807,GO:0006928,GO:0008150,GO:0008152,GO:0009056,GO:0009112,GO:0009987,GO:0016491,GO:0016627,GO:0016634,GO:0016651,GO:0034641,GO:0044237,GO:0044238,GO:0044248,GO:0044270,GO:0044281,GO:0044699,GO:0044710,GO:0044763,GO:0046113,GO:0046483,GO:0046700,GO:0051536,GO:0051540,GO:0055086,GO:0055114,GO:0071704,GO:…	map00240,map00410,map00770,map00983,map01100	0QN55	F	Dihydropyrimidine dehydrogenase	NA	424	G3DSA:3.20.20.70,G3DSA:3.30.70.20	NA	PTHR11938:SF16,PTHR11938	PF14697;4Fe-4S dicluster domain;date=22-07-2017,PF01180;Dihydroorotate dehydrogenase;GO:0005737,GO:0016627,GO:0055114	NA	NA	PS00198;4Fe-4S ferredoxin-type iron-sulfur binding region signature.,PS00198;4Fe-4S ferredoxin-type iron-sulfur binding region signature.	PS51379;4Fe-4S ferredoxin-type iron-sulfur binding domain profile.,PS51379;4Fe-4S ferredoxin-type iron-sulfur binding domain profile.	NA	NA	SSF54862,SSF51395	TIGR01037;pyrD_sub1_fam: dihydroorotate dehydrogenase family protein	NA
2176	PchlR47_12350	PchlR47_12350	357.154	-2.56988	0.326976	-7.85955	3.85512e-15	0.000146557	CP019399	2723984	2725351	455	dihydropyrimidine dehydrogenase	WP_010455093.1	GLTD	GO:0003674,GO:0003824,GO:0003954,GO:0004355,GO:0005488,GO:0006082,GO:0006139,GO:0006206,GO:0006208,GO:0006520,GO:0006536,GO:0006537,GO:0006725,GO:0006807,GO:0008150,GO:0008152,GO:0008652,GO:0009056,GO:0009058,GO:0009064,GO:0009084,GO:0009112,GO:0009987,GO:0015930,GO:0016053,GO:0016491,GO:0016638,GO:0016639,GO:0016651,GO:0019752,GO:0034641,GO:0043436,GO:0043648,GO:0043650,GO:0044237,GO:0044238,GO:…	map00250,map00910,map01100,map01110,map01120,map01230	0QMZ5	E	Oxidoreductase	NA	455	G3DSA:1.10.1060.10,G3DSA:3.50.50.60,G3DSA:3.50.50.60,G3DSA:3.50.50.60	NA	PTHR11938,PTHR11938:SF4	PF14691;Dihydroprymidine dehydrogenase domain II, 4Fe-4S cluster;date=22-07-2017,PF07992;Pyridine nucleotide-disulphide oxidoreductase;GO:0016491,GO:0055114	NA	Pyridine nucleotide disulphide reductase class-II signature,Pyridine nucleotide disulphide reductase class-II signature,Pyridine nucleotide disulphide reductase class-II signature,FAD-dependent pyridine nucleotide reductase signature,FAD-dependent pyridine nucleotide reductase signature,FAD-dependent pyridine nucleotide reductase signature,FAD-dependent pyridine nucleotide reductase signature	NA	PS51379;4Fe-4S ferredoxin-type iron-sulfur binding domain profile.	NA	NA	SSF46548,SSF51971	NA	NA
2177	PchlR47_12355	PchlR47_12355	3378.81	-1.31811	0.203849	-6.4661	1.00566e-10	0.00426884	CP019399	2725510	2726949	479	dihydropyrimidinase	WP_019828920.1	PYRC	GO:0003674,GO:0003824,GO:0005575,GO:0005622,GO:0005623,GO:0005737,GO:0006139,GO:0006206,GO:0006208,GO:0006725,GO:0006807,GO:0008150,GO:0008152,GO:0009056,GO:0009112,GO:0009987,GO:0016787,GO:0016810,GO:0016812,GO:0034641,GO:0044237,GO:0044238,GO:0044248,GO:0044270,GO:0044281,GO:0044424,GO:0044464,GO:0044710,GO:0046113,GO:0046483,GO:0046700,GO:0055086,GO:0071704,GO:0072527,GO:0072529,GO:1901360,GO:…	map00230,map00240,map00410,map00770,map00983,map01100,map01120	0QKKW	F	dihydro-orotase (EC 3.5.2.3)	NA	479	G3DSA:3.20.20.140,G3DSA:2.30.40.10,G3DSA:2.30.40.10	NA	PTHR11647,PTHR11647:SF61	PF13147;Amidohydrolase;date=22-07-2017	NA	NA	NA	NA	NA	NA	SSF51338,SSF51556,SSF51338	TIGR02033;D-hydantoinase: dihydropyrimidinase	NA
2178	PchlR47_12360	PchlR47_12360	1468.02	-1.37741	0.20113	-6.84834	7.47123e-12	0.00181172	CP019399	2727573	2729060	495	nitrate reductase	WP_009043334.1	PUCI			0QI28	F	cytosine purines, uracil, thiamine, allantoin permease	NA	495	NA	NA	PTHR30618,PTHR30618:SF0	PF02133;Permease for cytosine/purines, uracil, thiamine, allantoin;GO:0005215,GO:0016020,GO:0055085	NA	NA	NA	NA	NA	NA	NA	NA	436-458,267-289,393-415,129-151,316-338,232-254,190-212,52-74,351-373,161-183,462-484,79-101
2179	PchlR47_12365	PchlR47_12365	910.874	-1.65966	0.258077	-6.43086	1.26886e-10	0.00462473	CP019399	2729278	2730561	427	Zn-dependent hydrolase	WP_009048422.1	AMAB	GO:0003674,GO:0003824,GO:0006082,GO:0006139,GO:0006520,GO:0006725,GO:0006753,GO:0006793,GO:0006796,GO:0006807,GO:0008150,GO:0008152,GO:0009056,GO:0009063,GO:0009117,GO:0009987,GO:0016054,GO:0016787,GO:0016810,GO:0016811,GO:0019637,GO:0019752,GO:0034641,GO:0043436,GO:0044237,GO:0044238,GO:0044248,GO:0044281,GO:0044282,GO:0044710,GO:0044712,GO:0046395,GO:0046483,GO:0050538,GO:0055086,GO:0071704,GO:…	map00240,map00410,map00770,map00983,map01100	0QITI	E	allantoate amidohydrolase	NA	427	G3DSA:3.30.70.360,G3DSA:3.40.630.10,G3DSA:3.40.630.10	NA	PTHR32494:SF6,PTHR32494	PF07687;Peptidase dimerisation domain;date=22-07-2017,PF01546;Peptidase family M20/M25/M40;GO:0008152,GO:0016787	PIRSF001235	NA	NA	NA	NA	NA	SSF55031,SSF53187,SSF53187	TIGR01879;hydantase: amidase, hydantoinase/carbamoylase family	NA
2210	PchlR47_12575	PchlR47_12575	4569.55	-1.20387	0.181333	-6.63902	3.15778e-11	0.00281418	CP019399	2775765	2776082	105	(2Fe-2S)-binding protein	WP_009043369.1	HCNA	GO:0003674,GO:0003824,GO:0005575,GO:0005623,GO:0005886,GO:0006082,GO:0006520,GO:0006544,GO:0006546,GO:0006807,GO:0008150,GO:0008152,GO:0009056,GO:0009063,GO:0009069,GO:0009071,GO:0009987,GO:0016020,GO:0016054,GO:0016491,GO:0016638,GO:0019752,GO:0043436,GO:0044237,GO:0044238,GO:0044248,GO:0044281,GO:0044282,GO:0044464,GO:0044710,GO:0044712,GO:0046395,GO:0050622,GO:0055114,GO:0071704,GO:0071944,GO:…	map00460,map01100	0R445	C	hydrogen cyanide synthase HcnA	NA	105	G3DSA:3.10.20.30	NA	NA	PF13510;2Fe-2S iron-sulfur cluster binding domain;date=22-07-2017	NA	NA	NA	PS51085;2Fe-2S ferredoxin-type iron-sulfur binding domain profile.	NA	NA	SSF54292	NA	NA
2211	PchlR47_12580	PchlR47_12580	2166.1	-14.691	1.22265	-12.0157	2.93821e-33	7.69568e-11	CP019399	2776079	2777488	469	FAD/NAD(P)-binding oxidoreductase	WP_011060874.1	HCNB	GO:0003674,GO:0003824,GO:0005575,GO:0005623,GO:0005886,GO:0006082,GO:0006520,GO:0006544,GO:0006546,GO:0006807,GO:0008150,GO:0008152,GO:0009056,GO:0009063,GO:0009069,GO:0009071,GO:0009987,GO:0016020,GO:0016054,GO:0016491,GO:0016638,GO:0019752,GO:0043436,GO:0044237,GO:0044238,GO:0044248,GO:0044281,GO:0044282,GO:0044464,GO:0044710,GO:0044712,GO:0046395,GO:0050622,GO:0055114,GO:0071704,GO:0071944,GO:…	map00460,map01100	0QI0E	C	Oxidoreductase	NA	469	G3DSA:3.50.50.60,G3DSA:3.50.50.60	NA	PTHR22912:SF141,PTHR22912:SF141,PTHR22912,PTHR22912	PF04324;BFD-like [2Fe-2S] binding domain;date=22-07-2017,PF07992;Pyridine nucleotide-disulphide oxidoreductase;GO:0016491,GO:0055114	PIRSF037495	FAD-dependent pyridine nucleotide reductase signature,FAD-dependent pyridine nucleotide reductase signature,FAD-dependent pyridine nucleotide reductase signature,FAD-dependent pyridine nucleotide reductase signature	NA	NA	NA	NA	SSF51905	NA	NA
2212	PchlR47_12585	PchlR47_12585	2938.41	-3.27437	0.234977	-13.9349	3.8901e-44	1.04527e-13	CP019399	2777481	2778737	418	hydrogen cyanide synthase	WP_009048458.1	HCNC	GO:0003674,GO:0003824,GO:0005575,GO:0005623,GO:0005886,GO:0006082,GO:0006520,GO:0006544,GO:0006546,GO:0006807,GO:0008150,GO:0008152,GO:0009056,GO:0009063,GO:0009069,GO:0009071,GO:0009987,GO:0016020,GO:0016054,GO:0016491,GO:0016638,GO:0019752,GO:0043436,GO:0044237,GO:0044238,GO:0044248,GO:0044281,GO:0044282,GO:0044464,GO:0044710,GO:0044712,GO:0046395,GO:0050622,GO:0055114,GO:0071704,GO:0071944,GO:…	map00260,map00360,map00460,map00730,map01100	0QIYU	E	Glycine oxidase ThiO	NA	418	G3DSA:3.50.50.60,G3DSA:3.50.50.60,G3DSA:3.50.50.60,G3DSA:3.50.50.60,G3DSA:3.30.9.10	NA	PTHR13847,PTHR13847	PF01266;FAD dependent oxidoreductase;GO:0016491,GO:0055114	NA	NA	NA	PS51257;Prokaryotic membrane lipoprotein lipid attachment site profile.	NA	NA	SSF51905,SSF51905,SSF51905,SSF54373	NA	4-23,44-66
2236	PchlR47_12715	PchlR47_12715	47.8056	1.95452	0.364203	5.36659	8.02409e-08	0.0344948	CP019399	2805096	2807231	711	TonB-dependent siderophore receptor	WP_016982996.1	BFRG	GO:0005575,GO:0005623,GO:0009279,GO:0016020,GO:0019867,GO:0030312,GO:0030313,GO:0031975,GO:0044462,GO:0044464,GO:0071944		0QKFE	P	Receptor	NA	711	G3DSA:2.40.170.20,G3DSA:2.170.130.10	NA	PTHR32552,PTHR32552:SF6	PF07715;TonB-dependent Receptor Plug Domain;GO:0004872,GO:0006810,GO:0016020,PF00593;TonB dependent receptor;GO:0004872,GO:0006810,GO:0016020	NA	NA	NA	NA	43831	NA	SSF56935	TIGR01783;TonB-siderophor: TonB-dependent siderophore receptor	NA
2324	PchlR47_13270	PchlR47_13270	1173.19	-1.13204	0.220192	-5.14116	2.73049e-07	0.0479079	CP019399	2924957	2925847	296	hypothetical protein	WP_009048591.1				0QMNG	S	Protein of unknown function (DUF2950)	NA	296	NA	NA	NA	PF11453;Protein of unknown function (DUF2950);date=22-07-2017	NA	NA	NA	NA	44562	NA	NA	NA	NA
2351	PchlR47_13420	PchlR47_13420	1539.96	-1.10888	0.216727	-5.1165	3.11252e-07	0.0492053	CP019399	2954292	2957828	1178	hypothetical protein	WP_008061698.1				0R12X	S	NA	NA	1178	NA	NA	NA	NA	NA	NA	NA	NA	NA	NA	NA	NA	940-962,808-830,696-718,723-745,766-788,662-684,1076-1098,1047-1066,977-999,12-31
2482	PchlR47_14300	PchlR47_14300	181.242	-10.1486	1.21525	-8.351	6.76897e-17	3.94725e-05	NA	NA	NA	NA	NA	NA	NA	NA	NA	NA	NA	NA	NA	NA	NA	NA	NA	NA	NA	NA	NA	NA	NA	NA	NA	NA	NA
2483	PchlR47_14305	PchlR47_14305	5731.96	-7.66679	0.253446	-30.2502	5.18473e-201	1.04527e-13	CP019399	3146953	3148380	475	cytochrome c oxidase%2C cbb3-type subunit I	WP_003224481.1	CCON	GO:0003674,GO:0003824,GO:0004129,GO:0005215,GO:0006091,GO:0006810,GO:0006811,GO:0006812,GO:0006818,GO:0008150,GO:0008152,GO:0008324,GO:0009987,GO:0015002,GO:0015075,GO:0015077,GO:0015078,GO:0015672,GO:0015992,GO:0016491,GO:0016675,GO:0016676,GO:0022857,GO:0022890,GO:0022891,GO:0022892,GO:0034220,GO:0044237,GO:0044699,GO:0044710,GO:0044763,GO:0044765,GO:0051179,GO:0051234,GO:0055085,GO:0055114	map00190,map01100,map02020	0QHTH	C	cytochrome c oxidase, cbb3-type subunit I	NA	475	G3DSA:1.20.210.10	NA	PTHR10422,PTHR10422:SF21	PF00115;Cytochrome C and Quinol oxidase polypeptide I;GO:0004129,GO:0005506,GO:0009055,GO:0009060,GO:0016021,GO:0020037,GO:0055114	NA	NA	PS00077;Heme-copper oxidase catalytic subunit, copper B binding region signature.	PS50855;Cytochrome oxidase subunit I profile.	NA	NA	SSF81442	TIGR00780;ccoN: cytochrome c oxidase, cbb3-type, subunit I	240-257,272-294,379-401,344-366,95-117,307-329,163-185,435-457,205-227,63-82,132-151,21-43
2484	PchlR47_14310	PchlR47_14310	6061.66	-7.81499	0.260169	-30.0381	3.12023e-198	1.04527e-13	CP019399	3148852	3150525	557	sulfite reductase	WP_009048796.1	CYSI	GO:0003674,GO:0003824,GO:0004783,GO:0006790,GO:0008150,GO:0008152,GO:0009987,GO:0016491,GO:0016651,GO:0016667,GO:0016668,GO:0044237,GO:0044710,GO:0055114	map00910,map00920,map01100,map01120	0QI7J	P	Component of the sulfite reductase complex that catalyzes the 6-electron reduction of sulfite to sulfide. This is one of several activities required for the biosynthesis of L- cysteine from sulfate ()	NA	557	G3DSA:3.30.413.10,G3DSA:3.90.480.10,G3DSA:3.90.480.10,G3DSA:3.30.413.10	NA	PTHR11493:SF47,PTHR11493:SF47,PTHR11493,PTHR11493	PF01077;Nitrite and sulphite reductase 4Fe-4S domain;GO:0016491,GO:0020037,GO:0051536,GO:0055114,PF01077;Nitrite and sulphite reductase 4Fe-4S domain;GO:0016491,GO:0020037,GO:0051536,GO:0055114,PF03460;Nitrite/Sulfite reductase ferredoxin-like half domain;GO:0016491,GO:0055114,PF03460;Nitrite/Sulfite reductase ferredoxin-like half domain;GO:0016491,GO:0055114	NA	Sirohaem Fe-binding site signature,Sirohaem Fe-binding site signature	NA	NA	NA	NA	SSF55124,SSF55124,SSF56014,SSF56014,SSF55124	NA	NA
2485	PchlR47_14315	PchlR47_14315	2989.63	-6.99856	0.38579	-18.1408	1.5171e-73	1.04527e-13	CP019399	3150601	3151095	164	oxidoreductase	WP_009043680.1	BMUL_0820			17CR3	S	conserved protein ucp030820	NA	164	NA	NA	NA	PF06073;Bacterial protein of unknown function (DUF934);date=22-07-2017	PIRSF030820	NA	NA	NA	NA	NA	NA	NA	NA
2486	PchlR47_14320	PchlR47_14320	1019.19	-2.27629	0.190661	-11.939	7.41329e-33	1.02925e-10	NA	NA	NA	NA	NA	NA	NA	NA	NA	NA	NA	NA	NA	NA	NA	NA	NA	NA	NA	NA	NA	NA	NA	NA	NA	NA	NA
2495	PchlR47_14370	PchlR47_14370	3186.35	-5.672	0.205176	-27.6446	3.24067e-168	1.04527e-13	CP019399	3167523	3168932	469	GntR family transcriptional regulator	WP_007983856.1	YDCR	GO:0001071,GO:0003674,GO:0003700,GO:0006355,GO:0008150,GO:0009889,GO:0010468,GO:0010556,GO:0019219,GO:0019222,GO:0031323,GO:0031326,GO:0050789,GO:0050794,GO:0051171,GO:0051252,GO:0060255,GO:0065007,GO:0080090,GO:2000112,GO:2001141		0QK06	K	Transcriptional regulator	NA	469	G3DSA:3.40.640.10,G3DSA:3.90.1150.10,G3DSA:1.10.10.10	NA	PTHR11751:SF314,PTHR11751	PF00155;Aminotransferase class I and II;GO:0009058,GO:0030170,PF00392;Bacterial regulatory proteins, gntR family;GO:0003700,GO:0006355	NA	NA	NA	PS50949;GntR-type HTH domain profile.	NA	helix_turn_helix gluconate operon transcriptional repressor	SSF53383,SSF46785	NA	NA
2496	PchlR47_14375	PchlR47_14375	3043.29	-7.09874	0.259361	-27.3701	6.22249e-165	1.04527e-13	CP019399	3169058	3170470	470	cytochrome c oxidase accessory protein CcoG	WP_007930976.1	CCOG			0QI0B	C	cytochrome C oxidase accessory protein CcoG	NA	470	G3DSA:3.30.70.20,G3DSA:2.60.40.10,G3DSA:3.30.70.20	NA	PTHR30176,PTHR30176	PF11614;IG-like fold at C-terminal of FixG, putative oxidoreductase;date=22-07-2017,PF13746;4Fe-4S dicluster domain;GO:0051536,PF12801;4Fe-4S binding domain;GO:0051536	NA	NA	PS00198;4Fe-4S ferredoxin-type iron-sulfur binding region signature.	PS51379;4Fe-4S ferredoxin-type iron-sulfur binding domain profile.,PS51379;4Fe-4S ferredoxin-type iron-sulfur binding domain profile.	NA	NA	SSF54862,SSF54862	TIGR02745;ccoG_rdxA_fixG: cytochrome c oxidase accessory protein CcoG	46-68,163-182,337-356,88-110,192-214
2529	PchlR47_14555	PchlR47_14555	2369.33	2.45942	0.290686	8.46076	2.65633e-17	2.89436e-05	CP019399	3215111	3217459	782	acylase	WP_009048838.1	PVDQ	GO:0002048,GO:0002049,GO:0003674,GO:0003824,GO:0005575,GO:0005623,GO:0006518,GO:0006807,GO:0008150,GO:0008152,GO:0009058,GO:0009237,GO:0009987,GO:0016787,GO:0019184,GO:0019290,GO:0019748,GO:0034641,GO:0042597,GO:0043043,GO:0043603,GO:0043604,GO:0044237,GO:0044249,GO:0044271,GO:0044464,GO:0044550,GO:0044710,GO:0044711,GO:0051186,GO:0051188,GO:0071704,GO:1901564,GO:1901566,GO:1901576		0QJB5	S	Penicillin amidase	NA	782	G3DSA:1.10.439.10,G3DSA:3.60.20.10,G3DSA:3.60.20.10,G3DSA:2.30.120.10	NA	NA	PF01804;Penicillin amidase;GO:0016787,GO:0017000	NA	NA	NA	NA	NA	NA	SSF56235	NA	NA
2551	PchlR47_14675	PchlR47_14675	263.243	1.79771	0.219392	8.19406	2.52567e-16	6.05714e-05	CP019399	3240086	3242332	748	TonB-dependent siderophore receptor	WP_011333998.1	FHUE	GO:0005575,GO:0005623,GO:0009279,GO:0016020,GO:0019867,GO:0030312,GO:0030313,GO:0031975,GO:0044462,GO:0044464,GO:0071944		0QII5	P	receptor	NA	748	G3DSA:2.170.130.10,G3DSA:2.40.170.20	NA	PTHR32552,PTHR32552:SF10	PF07715;TonB-dependent Receptor Plug Domain;GO:0004872,GO:0006810,GO:0016020,PF00593;TonB dependent receptor;GO:0004872,GO:0006810,GO:0016020	NA	NA	NA	NA	46023	NA	SSF56935	TIGR01783;TonB-siderophor: TonB-dependent siderophore receptor	NA
2598	PchlR47_14990	PchlR47_14990	221.003	1.36642	0.233375	5.85503	4.76919e-09	0.0142277	CP019399	3316778	3318850	690	type IV secretion protein Rhs	WP_007926390.1	VGRG-1		map03070	16Q7X	M	Rhs element vgr protein	NA	690	G3DSA:2.40.50.230,G3DSA:3.55.50.10	NA	PTHR32305:SF8,PTHR32305	PF04717;Phage-related baseplate assembly protein;date=22-07-2017,PF05954;Phage late control gene D protein (GPD);date=22-07-2017	NA	NA	NA	NA	NA	NA	SSF69279,SSF69255,SSF69349,SSF69279	TIGR03361;VI_Rhs_Vgr: type VI secretion system Vgr family protein,TIGR01646;vgr_GE: Rhs element Vgr protein	NA
2601	PchlR47_15075	PchlR47_15075	429.141	2.11438	0.206627	10.2328	1.41329e-24	9.4062e-08	CP019399	3338214	3339530	438	porin	WP_020289277.1	YBFM	GO:0005575,GO:0005623,GO:0006022,GO:0006030,GO:0006040,GO:0006807,GO:0008150,GO:0008152,GO:0009279,GO:0016020,GO:0019867,GO:0030312,GO:0030313,GO:0031975,GO:0043170,GO:0044462,GO:0044464,GO:0071704,GO:0071944,GO:1901071,GO:1901135,GO:1901564		0QK7N	M	Outer membrane porin	NA	438	G3DSA:2.40.160.10	NA	NA	PF03573;outer membrane porin, OprD family;GO:0006810,GO:0015288,GO:0016021	NA	NA	NA	NA	13150	NA	NA	NA	NA
2679	PchlR47_15525	PchlR47_15525	282.55	-1.21512	0.231997	-5.23765	1.62633e-07	0.0418251	NA	NA	NA	NA	NA	NA	NA	NA	NA	NA	NA	NA	NA	NA	NA	NA	NA	NA	NA	NA	NA	NA	NA	NA	NA	NA	NA
2859	PchlR47_16725	PchlR47_16725	329.714	-1.98744	0.380223	-5.22704	1.72248e-07	0.0423898	CP019399	3743501	3744571	356	acyl-CoA dehydrogenase	WP_011061470.1	OCAR_6878		map00281,map01110	1743I	C	acyl-Coa dehydrogenase	NA	356	G3DSA:2.40.110.10,G3DSA:1.10.540.10,G3DSA:1.20.140.10	NA	PTHR10909:SF255,PTHR10909	PF02771;Acyl-CoA dehydrogenase, N-terminal domain;GO:0008152,GO:0016627,GO:0050660,GO:0055114	NA	NA	NA	NA	NA	NA	SSF47203,SSF56645	NA	NA
2860	PchlR47_16730	PchlR47_16730	245.482	-2.02864	0.329263	-6.16117	7.22096e-10	0.00790039	CP019399	3744635	3745195	186	alkylhydroperoxidase	WP_007929041.1	MIP		map00362,map01100,map01120	0QQFG	S	Antioxidant protein with alkyl hydroperoxidase activity. Required for the reduction of the AhpC active site cysteine residues and for the regeneration of the AhpC enzyme activity ()	NA	186	G3DSA:1.20.5.810,G3DSA:1.20.1290.10	NA	NA	PF02627;Carboxymuconolactone decarboxylase family;GO:0051920,GO:0055114	NA	NA	NA	NA	NA	NA	SSF69118	TIGR00778;ahpD_dom: alkylhydroperoxidase AhpD family core domain	NA
2864	PchlR47_16775	PchlR47_16775	1937.3	1.33687	0.166088	8.04918	8.33513e-16	8.88329e-05	CP019399	3752559	3753380	273	oxidoreductase	WP_019648382.1	YEAE		map00040,map00051,map00052,map00363,map00561,map00591,map00620,map00625,map00650,map01100,map01120	0QJ9G	C	Aldo Keto reductase	NA	273	G3DSA:3.20.20.100	NA	PTHR11732,PTHR11732:SF102	PF00248;Aldo/keto reductase family;date=22-07-2017	NA	Aldo-keto reductase signature,Aldo-keto reductase signature,Aldo-keto reductase signature	NA	NA	NA	NA	SSF51430	NA	NA
2875	PchlR47_16830	PchlR47_16830	100.806	1.76255	0.279029	6.31672	2.67175e-10	0.00583347	NA	NA	NA	NA	NA	NA	NA	NA	NA	NA	NA	NA	NA	NA	NA	NA	NA	NA	NA	NA	NA	NA	NA	NA	NA	NA	NA
2943	PchlR47_17250	PchlR47_17250	447.758	-1.62224	0.267061	-6.07441	1.24441e-09	0.00932262	CP019399	3876674	3877618	314	glycine/betaine ABC transporter substrate-binding protein	WP_009044172.1	PROX		map02010	16SG4	E	substrate-binding region of ABC-type glycine betaine transport system	NA	314	G3DSA:3.40.190.100,G3DSA:3.40.190.10,G3DSA:3.40.190.10	NA	PTHR30177,PTHR30177:SF0	PF04069;Substrate binding domain of ABC-type glycine betaine transport system;GO:0005215,GO:0006810	NA	NA	NA	NA	45292	NA	SSF53850	TIGR03414;ABC_choline_bnd: choline ABC transporter, periplasmic binding protein	NA
3066	PchlR47_18065	PchlR47_18065	164.543	1.48827	0.280212	5.31123	1.08886e-07	0.0371436	CP019399	4041772	4042731	319	iron dicitrate transport regulator FecR	WP_016702485.1	FECR	GO:0000041,GO:0005575,GO:0005623,GO:0006810,GO:0006811,GO:0006812,GO:0006826,GO:0008150,GO:0015682,GO:0030001,GO:0042597,GO:0044464,GO:0044699,GO:0044765,GO:0051179,GO:0051234,GO:0072512		0QNPT	P, T	Anti-FecI sigma factor, FecR	NA	319	NA	NA	PTHR30273	PF04773;FecR protein;date=22-07-2017	PIRSF018266	NA	NA	NA	NA	NA	NA	NA	NA
3206	PchlR47_18950	PchlR47_18950	217.86	1.18043	0.216717	5.44686	5.12669e-08	0.0296568	CP019399	4264428	4267997	1189	hybrid sensor histidine kinase/response regulator	WP_009049646.1				16PBK	T	Histidine kinase	NA	1189	G3DSA:1.20.120.160,G3DSA:3.30.450.20,G3DSA:1.10.287.130,G3DSA:3.30.450.20,G3DSA:3.30.565.10,G3DSA:3.30.450.20,G3DSA:3.40.50.2300	NA	PTHR24423	PF02518;Histidine kinase-, DNA gyrase B-, and HSP90-like ATPase;date=22-07-2017,PF01627;Hpt domain;GO:0000160,GO:0004871,PF08447;PAS fold;GO:0005515,PF08447;PAS fold;GO:0005515,PF00512;His Kinase A (phospho-acceptor) domain;GO:0000155,GO:0007165,GO:0016020,PF00072;Response regulator receiver domain;GO:0000160	NA	Bacterial sensor protein C-terminal signature,Bacterial sensor protein C-terminal signature,Bacterial sensor protein C-terminal signature,Bacterial sensor protein C-terminal signature	NA	PS50112;PAS repeat profile.,PS50112;PAS repeat profile.,PS50110;Response regulatory domain profile.,PS50894;Histidine-containing phosphotransfer (HPt) domain profile.,PS50113;PAC domain profile.,PS50109;Histidine kinase domain profile.	NA	cheY-homologous receiver domain,His Kinase A (phosphoacceptor) domain,Histidine kinase-like ATPases,Motif C-terminal to PAS motifs (likely to contribute to PAS structural domain),Motif C-terminal to PAS motifs (likely to contribute to PAS structural domain),PAS domain,PAS domain	SSF55785,SSF47226,SSF47226,SSF52172,SSF103190,SSF47384,SSF55785,SSF55874	TIGR00229;sensory_box: PAS domain S-box protein	NA
3208	PchlR47_18960	PchlR47_18960	875.877	1.34938	0.186517	7.23463	4.66812e-13	0.000748378	CP019399	4269649	4278636	2995	cytotoxin	WP_016705328.1				0R0DQ	S	Inherit from bactNOG: Cytotoxin Mcf	NA	2995	NA	NA	NA	PF12920;TcdA/TcdB pore forming domain;GO:0009405	NA	NA	NA	NA	NA	NA	NA	NA	NA
3209	PchlR47_18965	PchlR47_18965	231.172	1.53149	0.230592	6.64156	3.10383e-11	0.00281418	CP019399	4278781	4280922	713	type I secretion system permease/ATPase	WP_009044442.1	HLYB		map02010,map03070,map05133	0RB05	V	AtP-binding protein	NA	713	G3DSA:3.90.70.10,G3DSA:1.20.1560.10,G3DSA:3.40.50.300	NA	PTHR24221	PF03412;Peptidase C39 family;GO:0005524,GO:0006508,GO:0008233,GO:0016021,PF00664;ABC transporter transmembrane region;GO:0005524,GO:0006810,GO:0016021,GO:0042626,GO:0055085,PF00005;ABC transporter;GO:0005524,GO:0016887	NA	NA	PS00211;ABC transporters family signature.	PS50990;Peptidase family C39 domain profile.,PS50893;ATP-binding cassette, ABC transporter-type domain profile.,PS50929;ABC transporter integral membrane type-1 fused domain profile.	NA	ATPases associated with a variety of cellular activities	SSF90123,SSF52540	TIGR01846;type_I_sec_HlyB: type I secretion system ATPase	295-317,162-184,199-221,269-291,378-400
3210	PchlR47_18970	PchlR47_18970	132.124	1.89535	0.267565	7.08369	1.40364e-12	0.00103318	CP019399	4280925	4282307	460	HlyD family type I secretion periplasmic adaptor subunit	WP_019095546.1	APRE		map03070,map05133	0QHYA	U	Type I secretion membrane fusion protein	NA	460	G3DSA:2.40.50.100,G3DSA:2.40.50.100	NA	PTHR30386:SF3,PTHR30386:SF3,PTHR30386,PTHR30386,PTHR30386,PTHR30386:SF3	PF00529;HlyD family secretion protein;GO:0016020,GO:0055085	NA	Gram-negative bacterial RTX secretion protein D signature,Gram-negative bacterial RTX secretion protein D signature,Gram-negative bacterial RTX secretion protein D signature,Gram-negative bacterial RTX secretion protein D signature,Gram-negative bacterial RTX secretion protein D signature,Gram-negative bacterial RTX secretion protein D signature,Gram-negative bacterial RTX secretion protein D sig…	PS00543;HlyD family secretion proteins signature.	NA	NA	NA	SSF111369	TIGR01843;type_I_hlyD: type I secretion membrane fusion protein, HlyD family	51-73
3211	PchlR47_18975	PchlR47_18975	221.69	1.6115	0.206852	7.79058	6.6702e-15	0.00017506	CP019399	4282307	4284418	703	type I secretion system permease/ATPase	WP_016705330.1	HLYB		map02010,map03070,map05133	0RB05	V	AtP-binding protein	NA	703	G3DSA:3.90.70.10,G3DSA:1.20.1560.10,G3DSA:3.40.50.300	NA	PTHR24221	PF03412;Peptidase C39 family;GO:0005524,GO:0006508,GO:0008233,GO:0016021,PF00664;ABC transporter transmembrane region;GO:0005524,GO:0006810,GO:0016021,GO:0042626,GO:0055085,PF00005;ABC transporter;GO:0005524,GO:0016887	NA	NA	PS00211;ABC transporters family signature.	PS50990;Peptidase family C39 domain profile.,PS50893;ATP-binding cassette, ABC transporter-type domain profile.,PS50929;ABC transporter integral membrane type-1 fused domain profile.	NA	ATPases associated with a variety of cellular activities	SSF90123,SSF52540	TIGR01846;type_I_sec_HlyB: type I secretion system ATPase	254-276,281-303,147-169,179-201
3227	PchlR47_19075	PchlR47_19075	34.2622	-6.26614	0.893392	-7.01387	2.31809e-12	0.00120937	CP019399	4300675	4301172	165	glcG protein	WP_009049655.1				17CPF	S	Glcg protein	NA	165	NA	NA	NA	PF03928;Domain of unknown function (DUF336);date=22-07-2017	NA	NA	NA	NA	44197	NA	SSF143744	NA	NA
3228	PchlR47_19080	PchlR47_19080	149.337	-4.16559	0.346309	-12.0286	2.51539e-33	7.69568e-11	CP019399	4301169	4302707	512	MFS transporter	WP_009049656.1				0QNJ8	G	Major Facilitator	NA	512	G3DSA:1.20.1250.20,G3DSA:1.20.1250.20,G3DSA:1.20.1250.20	NA	PTHR24003,PTHR24003,PTHR24003:SF428,PTHR24003:SF428	PF07690;Major Facilitator Superfamily;GO:0016021,GO:0055085	NA	NA	NA	PS50850;Major facilitator superfamily (MFS) profile.	NA	NA	SSF103473,SSF103473,SSF103473	NA	264-286,13-35,162-184,296-318,135-157,108-126,391-413,197-216,45-67,325-347,226-244,76-98,351-370,475-497
3233	PchlR47_19105	PchlR47_19105	496.763	1.01105	0.189623	5.33191	9.71873e-08	0.0363328	CP019399	4309061	4310143	360	cobalamin biosynthesis protein CobW	WP_003225484.1	COBW			0QNSB	S	cobalamin biosynthesis protein CobW	NA	360	G3DSA:3.30.1220.10,G3DSA:3.40.50.300	NA	PTHR13748,PTHR13748:SF10	PF07683;Cobalamin synthesis protein cobW C-terminal domain;date=22-07-2017,PF02492;CobW/HypB/UreG, nucleotide-binding domain;date=22-07-2017	NA	NA	NA	NA	NA	Cobalamin synthesis protein cobW C-terminal domain	SSF52540,SSF90002	TIGR02475;CobW: cobalamin biosynthesis protein CobW	NA
3240	PchlR47_19140	PchlR47_19140	2187.54	1.02196	0.172808	5.91383	3.3424e-09	0.0127933	CP019399	4316552	4320262	1236	methionine synthase	WP_003182853.1	METH	GO:0000096,GO:0000097,GO:0003674,GO:0003824,GO:0005488,GO:0005575,GO:0005622,GO:0005623,GO:0005737,GO:0006082,GO:0006520,GO:0006555,GO:0006790,GO:0006807,GO:0008150,GO:0008152,GO:0008168,GO:0008172,GO:0008270,GO:0008652,GO:0008705,GO:0008757,GO:0008898,GO:0009058,GO:0009066,GO:0009067,GO:0009086,GO:0009987,GO:0016053,GO:0016740,GO:0016741,GO:0019752,GO:0019842,GO:0031419,GO:0032259,GO:0036094,GO:…	map00270,map00450,map00670,map01100,map01110,map01230	0QJXR	E	methionine synthase	NA	1236	G3DSA:3.40.50.280,G3DSA:3.20.20.20,G3DSA:3.20.20.330,G3DSA:3.10.196.10,G3DSA:1.10.1240.10	NA	PTHR21091,PTHR21091,PTHR21091:SF97,PTHR21091:SF97,PTHR21091,PTHR21091:SF97,PTHR21091:SF97,PTHR21091,PTHR21091,PTHR21091,PTHR21091:SF97,PTHR21091:SF97,PTHR21091:SF97,PTHR21091	PF02574;Homocysteine S-methyltransferase;GO:0008898,PF02310;B12 binding domain;GO:0031419,GO:0046872,PF02607;B12 binding domain;GO:0008705,GO:0009086,GO:0031419,GO:0046872,PF02965;Vitamin B12 dependent methionine synthase, activation domain;GO:0005622,GO:0008705,GO:0009086,PF00809;Pterin binding enzyme;GO:0042558	PIRSF000381	NA	NA	PS50970;Homocysteine-binding domain profile.,PS51337;B12-binding N-terminal domain profile.,PS50974;AdoMet activation domain profile.,PS50972;Pterin-binding domain profile.,PS51332;B12-binding domain profile.	NA	B12 binding domain	SSF56507,SSF52242,SSF82282,SSF51717,SSF47644	TIGR02082;metH: methionine synthase	NA
3254	PchlR47_19220	PchlR47_19220	799.95	1.61118	0.224726	7.16952	7.52639e-13	0.000873613	CP019399	4340650	4342368	572	formyl transferase	WP_016705362.1	HOXX			0QNB1	I, J	Modifies the free amino group of the aminoacyl moiety of methionyl-tRNA(fMet). The formyl group appears to play a dual role in the initiator identity of N-formylmethionyl-tRNA by (I) promoting its recognition by IF2 and (II) impairing its binding to EFTu-GTP ()	NA	572	G3DSA:3.40.50.170,G3DSA:3.10.25.10,G3DSA:3.90.226.10	NA	PTHR11138:SF1,PTHR11138	PF00551;Formyl transferase;GO:0009058,GO:0016742,PF00378;Enoyl-CoA hydratase/isomerase family;GO:0003824,GO:0008152,PF02911;Formyl transferase, C-terminal domain;GO:0009058,GO:0016742	PIRSF006787	NA	PS00166;Enoyl-CoA hydratase/isomerase signature.	NA	NA	NA	SSF50486,SSF53328,SSF52096	NA	NA
3289	PchlR47_19435	PchlR47_19435	369.533	-3.47007	0.365551	-9.49271	2.25101e-21	1.32362e-06	CP019399	4392349	4393554	401	molybdopterin molybdenumtransferase MoeA	WP_015636133.1	MOEA	GO:0005575,GO:0005622,GO:0005623,GO:0005737,GO:0005829,GO:0005886,GO:0008150,GO:0008152,GO:0009058,GO:0009987,GO:0016020,GO:0044237,GO:0044249,GO:0044424,GO:0044444,GO:0044464,GO:0051186,GO:0051188,GO:0071944	map00040,map00052,map00500,map00520,map01100,map01110	0QIVB	H	molybdopterin biosynthesis	NA	401	G3DSA:3.40.980.10,G3DSA:3.90.105.10,G3DSA:2.40.340.10,G3DSA:2.170.190.11	NA	PTHR10192	PF03453;MoeA N-terminal region (domain I and II);GO:0032324,PF03454;MoeA C-terminal region (domain IV);GO:0032324,PF00994;Probable molybdopterin binding domain;date=22-07-2017	NA	NA	PS01079;Molybdenum cofactor biosynthesis proteins signature 2.	NA	NA	Probable molybdopterin binding domain	SSF63867,SSF53218,SSF63882	TIGR00177;molyb_syn: molybdenum cofactor synthesis domain	NA
3290	PchlR47_19440	PchlR47_19440	97.407	-2.62393	0.33319	-7.87518	3.40258e-15	0.000142	CP019399	4393551	4394090	179	molybdenum cofactor biosynthesis protein	WP_009044515.1	MOAB	GO:0003674,GO:0003824,GO:0006732,GO:0006777,GO:0006793,GO:0006796,GO:0006807,GO:0008150,GO:0008152,GO:0009058,GO:0009108,GO:0009987,GO:0018130,GO:0019538,GO:0019637,GO:0019720,GO:0032324,GO:0043170,GO:0043545,GO:0044237,GO:0044238,GO:0044249,GO:0044260,GO:0044267,GO:0046483,GO:0051186,GO:0051188,GO:0051189,GO:0071704,GO:0090407,GO:1901360,GO:1901362,GO:1901564,GO:1901566,GO:1901576	map04122	0QPVY	H	molybdenum cofactor biosynthesis protein B	NA	179	G3DSA:3.40.980.10	NA	PTHR10192	PF00994;Probable molybdopterin binding domain;date=22-07-2017	PIRSF006443	NA	PS01078;Molybdenum cofactor biosynthesis proteins signature 1.	NA	NA	Probable molybdopterin binding domain	SSF53218	TIGR02667;moaB_proteo: molybdenum cofactor biosynthesis protein B,TIGR00177;molyb_syn: molybdenum cofactor synthesis domain	NA
3351	PchlR47_19780	PchlR47_19780	80.2615	1.8116	0.270486	6.69758	2.11905e-11	0.00248682	CP019399	4460345	4461511	388	cupin	WP_014337681.1	YCFD			0QJ1H	S	Cupin 4 family protein	NA	388	G3DSA:2.60.120.650	NA	PTHR13096:SF3,PTHR13096	PF08007;Cupin superfamily protein;date=22-07-2017	NA	NA	NA	PS51184;JmjC domain profile.	NA	A domain family that is part of the cupin metalloenzyme superfamily.	SSF51197	NA	NA
3620	PchlR47_21455	PchlR47_21455	330.469	2.15417	0.408882	5.26845	1.3758e-07	0.0400302	CP019399	4848379	4849551	390	efflux transporter periplasmic adaptor subunit	WP_011333321.1	MACA	GO:0003674,GO:0005215,GO:0006810,GO:0008104,GO:0008150,GO:0008565,GO:0009306,GO:0009636,GO:0009987,GO:0015031,GO:0022892,GO:0032940,GO:0033036,GO:0042221,GO:0044699,GO:0044763,GO:0044765,GO:0045184,GO:0046677,GO:0046903,GO:0050896,GO:0051179,GO:0051234,GO:0051641,GO:0051649,GO:0071702		0QKAW	V	efflux transporter, rnd family, mfp subunit	NA	390	G3DSA:2.40.50.100,G3DSA:2.40.50.100	NA	PTHR30572:SF3,PTHR30572	PF12700;HlyD family secretion protein;date=22-07-2017	NA	NA	NA	NA	45292	NA	SSF111369	TIGR01730;RND_mfp: efflux transporter, RND family, MFP subunit	47453
3621	PchlR47_21460	PchlR47_21460	571.759	2.22739	0.329757	6.75464	1.4319e-11	0.00222851	CP019399	4849552	4851525	657	macrolide ABC transporter permease/ATP-binding protein MacB	WP_007933096.1	MACB	GO:0000166,GO:0001882,GO:0001883,GO:0003674,GO:0005215,GO:0005488,GO:0005524,GO:0005575,GO:0005623,GO:0005886,GO:0005887,GO:0006810,GO:0008150,GO:0009636,GO:0015893,GO:0016020,GO:0016021,GO:0017076,GO:0019534,GO:0030554,GO:0031224,GO:0031226,GO:0032549,GO:0032550,GO:0032553,GO:0032555,GO:0032559,GO:0035639,GO:0036094,GO:0042221,GO:0042493,GO:0042891,GO:0042895,GO:0043167,GO:0043168,GO:0044425,GO:…	map02010	0QPQ6	H	Part of the ABC transporter complex MacAB involved in macrolide export. Transmembrane domains (TMD) form a pore in the inner membrane and the ATP-binding domain (NBD) is responsible for energy generation ()	NA	657	G3DSA:3.40.50.300	NA	PTHR30572,PTHR30572:SF4	PF12704;MacB-like periplasmic core domain;date=22-07-2017,PF02687;FtsX-like permease family;GO:0016020,PF00005;ABC transporter;GO:0005524,GO:0016887	NA	NA	PS00211;ABC transporters family signature.	PS51267;Macrolide export ATP-binding/permease protein macB family profile.,PS50893;ATP-binding cassette, ABC transporter-type domain profile.	NA	ATPases associated with a variety of cellular activities	SSF52540	NA	615-637,285-307,534-556,588-610
3622	PchlR47_21465	PchlR47_21465	339.992	2.09454	0.387316	5.40783	6.3792e-08	0.0319142	CP019399	4851533	4852942	469	RND transporter	WP_016702392.1	OCAR_6062			0QPD2	M	RND efflux system outer membrane	NA	469	G3DSA:1.20.1600.10	NA	PTHR30203:SF3,PTHR30203	PF02321;Outer membrane efflux protein;GO:0005215,GO:0006810,PF02321;Outer membrane efflux protein;GO:0005215,GO:0006810	NA	NA	NA	PS51257;Prokaryotic membrane lipoprotein lipid attachment site profile.	44927	NA	SSF56954	TIGR01845;outer_NodT: efflux transporter, outer membrane factor (OMF) lipoprotein, NodT family	NA
3623	PchlR47_21470	PchlR47_21470	1853.67	2.65043	0.365312	7.25525	4.00935e-13	0.000715365	NA	NA	NA	NA	NA	NA	NA	NA	NA	NA	NA	NA	NA	NA	NA	NA	NA	NA	NA	NA	NA	NA	NA	NA	NA	NA	NA
3624	PchlR47_21475	PchlR47_21475	472.634	2.40277	0.325561	7.38039	1.57822e-13	0.000523034	CP019399	4854849	4856258	469	peptidase M19	WP_009049989.1	PVDM	GO:0002048,GO:0002049,GO:0006518,GO:0006807,GO:0008150,GO:0008152,GO:0009058,GO:0009237,GO:0009987,GO:0019184,GO:0019290,GO:0019748,GO:0034641,GO:0043043,GO:0043603,GO:0043604,GO:0044237,GO:0044249,GO:0044271,GO:0044550,GO:0044710,GO:0044711,GO:0051186,GO:0051188,GO:0071704,GO:1901564,GO:1901566,GO:1901576		0QRT4	E	Dipeptidase	NA	469	G3DSA:3.20.20.140,G3DSA:3.20.20.140,G3DSA:1.10.287.650	NA	PTHR10443,PTHR10443	PF01244;Membrane dipeptidase (Peptidase family M19);GO:0006508,GO:0016805	NA	NA	NA	PS51365;Renal dipeptidase family profile.	NA	NA	SSF51556,SSF51556	NA	12754
3625	PchlR47_21480	PchlR47_21480	755.768	2.51477	0.44054	5.70838	1.14054e-08	0.0186246	CP019399	4856280	4857578	432	class V aminotransferase	WP_016702394.1	PVDN	GO:0002048,GO:0002049,GO:0006518,GO:0006807,GO:0008150,GO:0008152,GO:0009058,GO:0009237,GO:0009987,GO:0019184,GO:0019290,GO:0019748,GO:0034641,GO:0043043,GO:0043603,GO:0043604,GO:0044237,GO:0044249,GO:0044271,GO:0044550,GO:0044710,GO:0044711,GO:0051186,GO:0051188,GO:0071704,GO:1901564,GO:1901566,GO:1901576		0QVZX	E	aminotransferase class V	NA	432	G3DSA:3.40.640.10,G3DSA:3.90.1150.10	NA	PTHR11601,PTHR11601:SF16	PF00266;Aminotransferase class-V;GO:0008152	NA	NA	PS00595;Aminotransferases class-V pyridoxal-phosphate attachment site.	PS51318;Twin arginine translocation (Tat) signal profile.	10959	NA	SSF53383	TIGR01409;TAT_signal_seq: Tat (twin-arginine translocation) pathway signal sequence	NA
3626	PchlR47_21485	PchlR47_21485	455.435	2.67063	0.479484	5.5698	2.55026e-08	0.0243239	CP019399	4857625	4858518	297	chromophore maturation protein PvdO	WP_016702395.1	PVDO	GO:0002048,GO:0002049,GO:0006518,GO:0006807,GO:0008150,GO:0008152,GO:0009058,GO:0009237,GO:0009987,GO:0019184,GO:0019290,GO:0019748,GO:0034641,GO:0043043,GO:0043603,GO:0043604,GO:0044237,GO:0044249,GO:0044271,GO:0044550,GO:0044710,GO:0044711,GO:0051186,GO:0051188,GO:0071704,GO:1901564,GO:1901566,GO:1901576		0QRY8	T	Sulfatase-modifying factor enzyme 1	NA	297	G3DSA:3.90.1580.10	NA	PTHR23150,PTHR23150:SF19	PF03781;Sulfatase-modifying factor enzyme 1;date=22-07-2017	NA	NA	NA	PS51257;Prokaryotic membrane lipoprotein lipid attachment site profile.	44927	NA	SSF56436	NA	NA
3630	PchlR47_21505	PchlR47_21505	41029.4	2.18099	0.379767	5.74297	9.3028e-09	0.0174409	CP019399	4864255	4877493	4412	non-ribosomal peptide synthetase	WP_015636424.1	PVDL	GO:0002048,GO:0002049,GO:0006518,GO:0006807,GO:0008150,GO:0008152,GO:0009058,GO:0009237,GO:0009987,GO:0019184,GO:0019290,GO:0019748,GO:0034641,GO:0043043,GO:0043603,GO:0043604,GO:0044237,GO:0044249,GO:0044271,GO:0044550,GO:0044710,GO:0044711,GO:0051186,GO:0051188,GO:0071704,GO:1901564,GO:1901566,GO:1901576		0RAXF	Q	Peptide synthase	NA	4412	G3DSA:3.40.50.980,G3DSA:2.30.38.10,G3DSA:2.30.38.10,G3DSA:2.30.38.10,G3DSA:3.30.300.30,G3DSA:3.30.300.30,G3DSA:3.30.300.30,G3DSA:3.40.50.1820,G3DSA:3.40.50.1820,G3DSA:3.40.50.980,G3DSA:3.40.50.980,G3DSA:3.40.50.980,G3DSA:3.40.50.980,G3DSA:3.40.50.980,G3DSA:1.10.1200.10,G3DSA:1.10.1200.10,G3DSA:1.10.1200.10	NA	PTHR24095:SF149,PTHR24095:SF149,PTHR24095:SF149,PTHR24095,PTHR24095,PTHR24095	PF00975;Thioesterase domain;GO:0009058,GO:0016788,PF13745;HxxPF-repeated domain;date=22-07-2017,PF13193;AMP-binding enzyme C-terminal domain;date=22-07-2017,PF13193;AMP-binding enzyme C-terminal domain;date=22-07-2017,PF13193;AMP-binding enzyme C-terminal domain;date=22-07-2017,PF00550;Phosphopantetheine attachment site;date=22-07-2017,PF00550;Phosphopantetheine attachment site;date=22-07-2017,PF…	NA	NA	PS00455;Putative AMP-binding domain signature.,PS00455;Putative AMP-binding domain signature.,PS00012;Phosphopantetheine attachment site.,PS00012;Phosphopantetheine attachment site.,PS00455;Putative AMP-binding domain signature.,PS00012;Phosphopantetheine attachment site.	PS50075;Acyl carrier protein phosphopantetheine domain profile.,PS50075;Acyl carrier protein phosphopantetheine domain profile.,PS50075;Acyl carrier protein phosphopantetheine domain profile.	NA	Phosphopantetheine attachment site,Phosphopantetheine attachment site,Phosphopantetheine attachment site	SSF52777,SSF52777,SSF52777,SSF52777,SSF52777,SSF56801,SSF52777,SSF47336,SSF47336,SSF52777,SSF53474,SSF52777,SSF52777,SSF56801,SSF52777,SSF47336,SSF56801	TIGR01720;NRPS-para261: non-ribosomal peptide synthase domain TIGR01720,TIGR01720;NRPS-para261: non-ribosomal peptide synthase domain TIGR01720,TIGR01733;AA-adenyl-dom: amino acid adenylation domain,TIGR01733;AA-adenyl-dom: amino acid adenylation domain,TIGR01733;AA-adenyl-dom: amino acid adenylation domain	NA
3631	PchlR47_21510	PchlR47_21510	9605.56	2.53567	0.397241	6.38321	1.73416e-10	0.00507354	CP019399	4877506	4884096	2196	non-ribosomal peptide synthetase	WP_015636425.1			map01053	16PMV	Q	Peptide synthetase	NA	2196	G3DSA:3.40.50.980,G3DSA:3.40.50.980,G3DSA:3.40.50.980,G3DSA:3.40.50.980,G3DSA:3.30.300.30,G3DSA:3.30.300.30,G3DSA:1.10.1200.10,G3DSA:1.10.1200.10,G3DSA:2.30.38.10,G3DSA:2.30.38.10	NA	PTHR24095,PTHR24095,PTHR24095,PTHR24095:SF149,PTHR24095:SF149,PTHR24095:SF149	PF13193;AMP-binding enzyme C-terminal domain;date=22-07-2017,PF13193;AMP-binding enzyme C-terminal domain;date=22-07-2017,PF00501;AMP-binding enzyme;GO:0003824,GO:0008152,PF00501;AMP-binding enzyme;GO:0003824,GO:0008152,PF00550;Phosphopantetheine attachment site;date=22-07-2017,PF00550;Phosphopantetheine attachment site;date=22-07-2017,PF00668;Condensation domain;date=22-07-2017,PF00668;Condensat…	NA	NA	PS00012;Phosphopantetheine attachment site.,PS00455;Putative AMP-binding domain signature.,PS00455;Putative AMP-binding domain signature.	PS50075;Acyl carrier protein phosphopantetheine domain profile.,PS50075;Acyl carrier protein phosphopantetheine domain profile.	NA	Phosphopantetheine attachment site,Phosphopantetheine attachment site	SSF52777,SSF52777,SSF52777,SSF47336,SSF56801,SSF52777,SSF56801,SSF47336	TIGR01733;AA-adenyl-dom: amino acid adenylation domain,TIGR01733;AA-adenyl-dom: amino acid adenylation domain	NA
3632	PchlR47_21515	PchlR47_21515	17518.5	2.46018	0.391998	6.276	3.47391e-10	0.00628765	CP019399	4884096	4895255	3719	non-ribosomal peptide synthetase	WP_011062376.1	PVDL	GO:0002048,GO:0002049,GO:0006518,GO:0006807,GO:0008150,GO:0008152,GO:0009058,GO:0009237,GO:0009987,GO:0019184,GO:0019290,GO:0019748,GO:0034641,GO:0043043,GO:0043603,GO:0043604,GO:0044237,GO:0044249,GO:0044271,GO:0044550,GO:0044710,GO:0044711,GO:0051186,GO:0051188,GO:0071704,GO:1901564,GO:1901566,GO:1901576		0RAXF	Q	Peptide synthase	NA	3719	G3DSA:2.30.38.10,G3DSA:2.30.38.10,G3DSA:2.30.38.10,G3DSA:3.30.300.30,G3DSA:3.30.300.30,G3DSA:3.30.300.30,G3DSA:3.40.50.980,G3DSA:3.40.50.980,G3DSA:3.40.50.980,G3DSA:1.10.1200.10,G3DSA:1.10.1200.10,G3DSA:1.10.1200.10,G3DSA:3.40.50.980,G3DSA:3.40.50.980,G3DSA:3.40.50.980	NA	PTHR24095,PTHR24095,PTHR24095,PTHR24095:SF149,PTHR24095:SF149,PTHR24095:SF149	PF00501;AMP-binding enzyme;GO:0003824,GO:0008152,PF00501;AMP-binding enzyme;GO:0003824,GO:0008152,PF00501;AMP-binding enzyme;GO:0003824,GO:0008152,PF13193;AMP-binding enzyme C-terminal domain;date=22-07-2017,PF13193;AMP-binding enzyme C-terminal domain;date=22-07-2017,PF13193;AMP-binding enzyme C-terminal domain;date=22-07-2017,PF13745;HxxPF-repeated domain;date=22-07-2017,PF13745;HxxPF-repeated …	NA	NA	PS00455;Putative AMP-binding domain signature.,PS00012;Phosphopantetheine attachment site.,PS00012;Phosphopantetheine attachment site.,PS00012;Phosphopantetheine attachment site.,PS00455;Putative AMP-binding domain signature.	PS50075;Acyl carrier protein phosphopantetheine domain profile.,PS50075;Acyl carrier protein phosphopantetheine domain profile.,PS50075;Acyl carrier protein phosphopantetheine domain profile.	NA	Phosphopantetheine attachment site,Phosphopantetheine attachment site,Phosphopantetheine attachment site	SSF52777,SSF52777,SSF56801,SSF56801,SSF52777,SSF56801,SSF52777,SSF52777,SSF47336,SSF52777,SSF47336,SSF52777,SSF47336,SSF52777	TIGR01720;NRPS-para261: non-ribosomal peptide synthase domain TIGR01720,TIGR01733;AA-adenyl-dom: amino acid adenylation domain,TIGR01733;AA-adenyl-dom: amino acid adenylation domain,TIGR01733;AA-adenyl-dom: amino acid adenylation domain	NA
3633	PchlR47_21520	PchlR47_21520	509.105	2.55666	0.458034	5.58182	2.38013e-08	0.0239839	CP019399	4895467	4896435	322	siderophore-interacting protein	WP_016702404.1	SIDE			0QMHF	P	FAD-binding 9 siderophore-interacting domain-containing protein	NA	322	G3DSA:3.40.50.80,G3DSA:2.40.30.10	NA	PTHR30157,PTHR30157,PTHR30157:SF0,PTHR30157:SF0	PF08021;Siderophore-interacting FAD-binding domain;date=22-07-2017,PF04954;Siderophore-interacting protein;date=22-07-2017	NA	NA	NA	PS51384;Ferredoxin reductase-type FAD binding domain profile.	NA	NA	SSF63380	NA	NA
3634	PchlR47_21525	PchlR47_21525	537.527	2.2764	0.355833	6.39738	1.58068e-10	0.00494062	CP019399	4897043	4897786	247	thioesterase	WP_009050000.1	BASH		map00903,map01040	0QVEF	Q	Thioesterase	NA	247	G3DSA:3.40.50.1820,G3DSA:3.40.50.1820	NA	PTHR11487:SF0,PTHR11487	PF00975;Thioesterase domain;GO:0009058,GO:0016788	NA	NA	NA	NA	NA	NA	SSF53474	NA	NA
3684	PchlR47_21850	PchlR47_21850	533.538	2.31601	0.453228	5.11005	3.22081e-07	0.0493904	NA	NA	NA	NA	NA	NA	NA	NA	NA	NA	NA	NA	NA	NA	NA	NA	NA	NA	NA	NA	NA	NA	NA	NA	NA	NA	NA
3697	PchlR47_21920	PchlR47_21920	1810.41	2.4427	0.464249	5.26162	1.42792e-07	0.0403966	CP019399	4975850	4977262	470	diaminobutyrate--2-oxoglutarate transaminase	WP_008152754.1			map00260,map01100,map01120,map01210,map01230	0R9UI	E	Diaminobutyrate--2-oxoglutarate aminotransferase	NA	470	G3DSA:3.90.1150.10,G3DSA:3.40.640.10	NA	PTHR11986,PTHR11986:SF7	PF00202;Aminotransferase class-III;GO:0008483,GO:0030170	NA	NA	PS00600;Aminotransferases class-III pyridoxal-phosphate attachment site.	NA	NA	NA	SSF53383	TIGR00709;dat: 2,4-diaminobutyrate 4-transaminase	NA
3706	PchlR47_21965	PchlR47_21965	1080.44	1.69221	0.278226	6.08216	1.18575e-09	0.00922242	CP019399	4988800	4989618	272	2-succinyl-6-hydroxy-2%2C 4-cyclohexadiene-1-carboxylate synthase	WP_007922886.1	PCAD	GO:0003674,GO:0003824,GO:0006725,GO:0008150,GO:0008152,GO:0009056,GO:0009987,GO:0016787,GO:0019439,GO:0044237,GO:0044248		0QPDI	S	hydrolase	NA	272	G3DSA:3.40.50.1820	NA	PTHR10992	PF12697;Alpha/beta hydrolase family;date=22-07-2017	NA	Epoxide hydrolase signature,Epoxide hydrolase signature,Epoxide hydrolase signature,Alpha/beta hydrolase fold signature,Alpha/beta hydrolase fold signature,Alpha/beta hydrolase fold signature,Alpha/beta hydrolase fold signature	NA	NA	NA	NA	SSF53474	NA	NA
3707	PchlR47_21970	PchlR47_21970	39053.1	2.59893	0.369163	7.04006	1.92158e-12	0.00115169	CP019399	4989815	5002843	4342	non-ribosomal peptide synthetase	WP_008015245.1	PVDL	GO:0002048,GO:0002049,GO:0006518,GO:0006807,GO:0008150,GO:0008152,GO:0009058,GO:0009237,GO:0009987,GO:0019184,GO:0019290,GO:0019748,GO:0034641,GO:0043043,GO:0043603,GO:0043604,GO:0044237,GO:0044249,GO:0044271,GO:0044550,GO:0044710,GO:0044711,GO:0051186,GO:0051188,GO:0071704,GO:1901564,GO:1901566,GO:1901576		0RAXF	Q	Peptide synthase	NA	4342	G3DSA:2.30.38.10,G3DSA:2.30.38.10,G3DSA:2.30.38.10,G3DSA:3.40.50.980,G3DSA:3.40.50.980,G3DSA:3.40.50.980,G3DSA:3.40.50.980,G3DSA:3.40.50.980,G3DSA:3.40.50.980,G3DSA:3.40.50.980,G3DSA:1.10.1200.10,G3DSA:1.10.1200.10,G3DSA:1.10.1200.10,G3DSA:1.10.1200.10,G3DSA:2.30.38.10,G3DSA:3.30.300.30,G3DSA:3.30.300.30,G3DSA:3.30.300.30,G3DSA:3.30.300.30,G3DSA:3.40.50.980	NA	PTHR24095:SF149,PTHR24095,PTHR24095,PTHR24095,PTHR24095:SF149,PTHR24095:SF149	PF13193;AMP-binding enzyme C-terminal domain;date=22-07-2017,PF13193;AMP-binding enzyme C-terminal domain;date=22-07-2017,PF13193;AMP-binding enzyme C-terminal domain;date=22-07-2017,PF13745;HxxPF-repeated domain;date=22-07-2017,PF13745;HxxPF-repeated domain;date=22-07-2017,PF00668;Condensation domain;date=22-07-2017,PF00668;Condensation domain;date=22-07-2017,PF00668;Condensation domain;date=22-…	NA	NA	PS00012;Phosphopantetheine attachment site.,PS00455;Putative AMP-binding domain signature.,PS00012;Phosphopantetheine attachment site.,PS00455;Putative AMP-binding domain signature.,PS00455;Putative AMP-binding domain signature.,PS00012;Phosphopantetheine attachment site.	PS50075;Acyl carrier protein phosphopantetheine domain profile.,PS50075;Acyl carrier protein phosphopantetheine domain profile.,PS50075;Acyl carrier protein phosphopantetheine domain profile.,PS50075;Acyl carrier protein phosphopantetheine domain profile.	NA	Phosphopantetheine attachment site,Phosphopantetheine attachment site,Phosphopantetheine attachment site,Phosphopantetheine attachment site	SSF52777,SSF47336,SSF47336,SSF56801,SSF52777,SSF52777,SSF47336,SSF52777,SSF52777,SSF56801,SSF52777,SSF47336,SSF56801,SSF52777,SSF56801,SSF52777	TIGR01720;NRPS-para261: non-ribosomal peptide synthase domain TIGR01720,TIGR01733;AA-adenyl-dom: amino acid adenylation domain,TIGR01733;AA-adenyl-dom: amino acid adenylation domain,TIGR01733;AA-adenyl-dom: amino acid adenylation domain	NA
3708	PchlR47_21975	PchlR47_21975	574.976	2.73834	0.397026	6.89712	5.30669e-12	0.00160642	CP019399	5003219	5003767	182	RNA polymerase factor sigma-70	WP_007922891.1	PFRI	GO:0006355,GO:0008150,GO:0009889,GO:0010468,GO:0010556,GO:0019219,GO:0019222,GO:0031323,GO:0031326,GO:0050789,GO:0050794,GO:0051171,GO:0051252,GO:0060255,GO:0065007,GO:0080090,GO:2000112,GO:2001141		17GE3	K	RNA polymerase	NA	182	G3DSA:1.10.10.10,G3DSA:1.10.1740.10	NA	PTHR30173:SF9,PTHR30173	PF08281;Sigma-70, region 4;GO:0003677,GO:0003700,GO:0006352,GO:0006355,GO:0016987,PF04542;Sigma-70 region 2;GO:0003677,GO:0003700,GO:0006352,GO:0006355,GO:0016987	NA	NA	NA	NA	NA	NA	SSF88659,SSF88946	TIGR02937;sigma70-ECF: RNA polymerase sigma factor, sigma-70 family	NA
3875	PchlR47_22850	PchlR47_22850	667.651	1.5087	0.222398	6.78376	1.17089e-11	0.00208458	CP019399	5191993	5192595	200	glutathione S-transferase	WP_010656413.1	GST5		map00480,map00980,map00982,map05204	0QQC7	O	Glutathione S-transferase	NA	200	G3DSA:1.20.1050.10,G3DSA:3.40.30.10	NA	PTHR11260	PF00043;Glutathione S-transferase, C-terminal domain;date=22-07-2017,PF13417;Glutathione S-transferase, N-terminal domain;GO:0005515	NA	NA	NA	PS50405;Soluble glutathione S-transferase C-terminal domain profile.,PS50404;Soluble glutathione S-transferase N-terminal domain profile.	NA	NA	SSF52833,SSF47616	NA	NA
3926	PchlR47_23120	PchlR47_23120	1689.03	1.76839	0.190284	9.2934	1.49437e-20	2.46378e-06	CP019399	5244943	5248413	1156	hybrid sensor histidine kinase/response regulator	WP_017337284.1	PRLS	GO:0000155,GO:0000160,GO:0003674,GO:0003824,GO:0004672,GO:0004673,GO:0004871,GO:0004872,GO:0006464,GO:0006468,GO:0006793,GO:0006796,GO:0007154,GO:0007165,GO:0008150,GO:0008152,GO:0009987,GO:0016301,GO:0016310,GO:0016740,GO:0016772,GO:0016773,GO:0016775,GO:0019538,GO:0023014,GO:0023052,GO:0036211,GO:0038023,GO:0043170,GO:0043412,GO:0044237,GO:0044238,GO:0044260,GO:0044267,GO:0044699,GO:0044700,GO:…		0QJUV	T	Histidine kinase	NA	1156	G3DSA:1.10.287.130,G3DSA:3.40.50.2300,G3DSA:3.30.450.20,G3DSA:3.30.565.10	NA	PTHR24423:SF439,PTHR24423,PTHR24423,PTHR24423,PTHR24423:SF439,PTHR24423:SF439	PF00512;His Kinase A (phospho-acceptor) domain;GO:0000155,GO:0007165,GO:0016020,PF02518;Histidine kinase-, DNA gyrase B-, and HSP90-like ATPase;date=22-07-2017,PF00072;Response regulator receiver domain;GO:0000160,PF12860;PAS fold;date=22-07-2017	NA	Bacterial sensor protein C-terminal signature,Bacterial sensor protein C-terminal signature,Bacterial sensor protein C-terminal signature,Bacterial sensor protein C-terminal signature	NA	PS50283;Sodium:solute symporter family profile.,PS50110;Response regulatory domain profile.,PS50109;Histidine kinase domain profile.	NA	cheY-homologous receiver domain,His Kinase A (phosphoacceptor) domain,Histidine kinase-like ATPases	SSF52172,SSF47384,SSF55785,SSF55874	NA	161-178,440-462,4-26,240-262,65-87,39-61,411-433,191-213,283-305,329-351,115-134,382-401
3962	PchlR47_23310	PchlR47_23310	859.088	1.05848	0.193669	5.46542	4.6182e-08	0.0288149	CP019399	5283903	5285315	470	two-component sensor histidine kinase	WP_009045120.1	PFES			0QMQB	T	sensor, signal transduction histidine kinase	NA	470	G3DSA:3.30.565.10,G3DSA:1.10.287.130	NA	PTHR24423:SF447,PTHR24423:SF447,PTHR24423,PTHR24423	PF02518;Histidine kinase-, DNA gyrase B-, and HSP90-like ATPase;date=22-07-2017,PF00512;His Kinase A (phospho-acceptor) domain;GO:0000155,GO:0007165,GO:0016020,PF00672;HAMP domain;GO:0004871,GO:0007165,GO:0016021	NA	Bacterial sensor protein C-terminal signature,Bacterial sensor protein C-terminal signature,Bacterial sensor protein C-terminal signature	NA	PS50109;Histidine kinase domain profile.,PS50885;HAMP domain profile.	NA	Histidine kinase-like ATPases,HAMP (Histidine kinases, Adenylyl cyclases, Methyl binding proteins, Phosphatases) domain,His Kinase A (phosphoacceptor) domain	SSF55874,SSF158472,SSF47384	NA	159-181,10-32
4031	PchlR47_23675	PchlR47_23675	3506.16	2.00122	0.176147	11.3611	6.53535e-30	1.18998e-09	CP019399	5356631	5358586	651	acetyl-coenzyme A synthetase	WP_003204805.1	ACSA	GO:0003674,GO:0003824,GO:0003987,GO:0006082,GO:0006083,GO:0006084,GO:0006085,GO:0006637,GO:0006732,GO:0006793,GO:0008150,GO:0008152,GO:0009056,GO:0009058,GO:0009108,GO:0009987,GO:0016054,GO:0016405,GO:0016874,GO:0016877,GO:0016878,GO:0019427,GO:0019752,GO:0032787,GO:0035383,GO:0035384,GO:0043436,GO:0044237,GO:0044248,GO:0044249,GO:0044281,GO:0044282,GO:0044710,GO:0044712,GO:0045733,GO:0046395,GO:…	map00010,map00620,map00640,map00680,map00720,map01100,map01110,map01120	0RAT4	I	Catalyzes the conversion of acetate into acetyl-CoA (AcCoA), an essential intermediate at the junction of anabolic and catabolic pathways. AcsA undergoes a two-step reaction. In the first half reaction, AcsA combines acetate with ATP to form acetyl-adenylate (AcAMP) intermediate. In the second half reaction, it can then transfer the acetyl group from AcAMP to the sulfhydryl group of CoA, forming …	NA	651	G3DSA:3.40.50.980,G3DSA:2.30.38.10,G3DSA:3.40.50.980,G3DSA:3.30.300.30	MF_01123;Acetyl-coenzyme A synthetase [acs].;GO:0003987,GO:0016208,GO:0019427	PTHR24095:SF116,PTHR24095	PF13193;AMP-binding enzyme C-terminal domain;date=22-07-2017,PF00501;AMP-binding enzyme;GO:0003824,GO:0008152	NA	NA	PS00455;Putative AMP-binding domain signature.	NA	NA	NA	SSF56801	TIGR02188;Ac_CoA_lig_AcsA: acetate--CoA ligase	NA
4055	PchlR47_23810	PchlR47_23810	471.488	-2.43841	0.45761	-5.32858	9.89859e-08	0.0363889	CP019399	5384902	5385876	324	allophanate hydrolase	WP_020800703.1	KIPA		map00330,map00791,map01100,map01120	16SZP	E	Allophanate hydrolase subunit 2	NA	324	G3DSA:2.40.100.10	NA	PTHR18866,PTHR18866:SF74	PF02626;Allophanate hydrolase subunit 2;date=22-07-2017	NA	NA	NA	NA	NA	Allophanate hydrolase subunit 2	SSF50891	TIGR00724;urea_amlyse_rel: biotin-dependent carboxylase uncharacterized domain	NA
4119	PchlR47_24160	PchlR47_24160	74.196	1.73293	0.339501	5.10434	3.31954e-07	0.0495031	CP019399	5451636	5452154	172	RNA polymerase subunit sigma-24	WP_009050411.1				17DF8	K	RNA polymerase	NA	172	G3DSA:1.10.10.10,G3DSA:1.10.1740.10	NA	PTHR30173	PF04542;Sigma-70 region 2;GO:0003677,GO:0003700,GO:0006352,GO:0006355,GO:0016987,PF08281;Sigma-70, region 4;GO:0003677,GO:0003700,GO:0006352,GO:0006355,GO:0016987	NA	NA	NA	NA	NA	NA	SSF88659,SSF88946	TIGR02937;sigma70-ECF: RNA polymerase sigma factor, sigma-70 family	NA
4120	PchlR47_24165	PchlR47_24165	138.631	1.26191	0.239033	5.27921	1.29739e-07	0.0395521	CP019399	5452258	5453241	327	glycerol-3-phosphate ABC transporter substrate-binding protein	WP_007903348.1				17DNY	P, T	FecR protein	NA	327	NA	NA	PTHR30273	PF04773;FecR protein;date=22-07-2017	PIRSF018266	NA	NA	NA	NA	NA	NA	NA	NA
4121	PchlR47_24170	PchlR47_24170	2088.69	3.16627	0.192119	16.4807	5.04713e-61	1.04527e-13	CP019399	5453364	5455952	862	TonB-dependent receptor	WP_019822314.1	HMUR	GO:0003674,GO:0005215,GO:0005575,GO:0005623,GO:0006810,GO:0008150,GO:0009279,GO:0015232,GO:0015886,GO:0016020,GO:0019867,GO:0030312,GO:0030313,GO:0031975,GO:0044462,GO:0044464,GO:0044699,GO:0044765,GO:0051179,GO:0051181,GO:0051184,GO:0051234,GO:0071702,GO:0071705,GO:0071944,GO:1901678		0QHT4	P	receptor	NA	862	G3DSA:2.40.170.20,G3DSA:2.170.130.10	NA	PTHR32552:SF7,PTHR32552	PF00593;TonB dependent receptor;GO:0004872,GO:0006810,GO:0016020,PF07660;Secretin and TonB N terminus short domain;GO:0019867,PF07715;TonB-dependent Receptor Plug Domain;GO:0004872,GO:0006810,GO:0016020	NA	NA	NA	NA	14611	Secretin and TonB N terminus short domain	SSF56935,SSF56935	TIGR01786;TonB-hemlactrns: TonB-dependent hemoglobin/transferrin/lactoferrin receptor family protein,TIGR01785;TonB-hemin: TonB-dependent heme/hemoglobin receptor family protein	21-43
4122	PchlR47_24175	PchlR47_24175	546.476	3.43199	0.255174	13.4496	3.09499e-41	1.04527e-13	CP019399	5456103	5456711	202	biliverdin-producing heme oxygenase	WP_009050414.1	HEMO	GO:0008150,GO:0008152,GO:0009058,GO:0009987,GO:0044237,GO:0044249,GO:0051186,GO:0051188		0QTSF	P	Heme oxygenase	NA	202	G3DSA:1.20.910.10	NA	NA	PF01126;Heme oxygenase;GO:0004392,GO:0006788,GO:0055114	NA	NA	NA	NA	NA	NA	SSF48613	NA	NA
4123	PchlR47_24180	PchlR47_24180	99.0126	2.43776	0.306493	7.95372	1.80996e-15	0.000117324	CP019399	5456848	5457249	133	hypothetical protein	WP_009050415.1	YBAN			0QW1G	S	membrAne	NA	133	NA	NA	NA	PF04304;Protein of unknown function (DUF454);date=22-07-2017	PIRSF016789	NA	NA	NA	NA	NA	NA	NA	101-123,13-35
4134	PchlR47_24235	PchlR47_24235	844.323	2.00275	0.267185	7.49577	6.59114e-14	0.000401021	CP019399	5471504	5471887	127	glycine cleavage system protein H	WP_015096590.1	GCVH		map00630,map01110	17FGX	E	The glycine cleavage system catalyzes the degradation of glycine. The H protein shuttles the methylamine group of glycine from the P protein to the T protein ()	NA	127	G3DSA:2.40.50.100	MF_00272;Glycine cleavage system H protein [gcvH].;date=22-07-2017	PTHR11715	PF01597;Glycine cleavage H-protein;date=22-07-2017	NA	NA	NA	PS50968;Biotinyl/lipoyl domain profile.	NA	NA	SSF51230	TIGR00527;gcvH: glycine cleavage system H protein	NA
4135	PchlR47_24240	PchlR47_24240	2260.89	1.8117	0.197879	9.15558	5.40644e-20	3.67588e-06	CP019399	5471897	5474749	950	glycine dehydrogenase (aminomethyl-transferring)	WP_008019231.1	GCVP	GO:0005575,GO:0005618,GO:0005623,GO:0005886,GO:0008150,GO:0016020,GO:0030312,GO:0040007,GO:0044464,GO:0071944	map00260,map01100	0QJGV	E	The glycine cleavage system catalyzes the degradation of glycine. The P protein binds the alpha-amino group of glycine through its pyridoxal phosphate cofactor	NA	950	G3DSA:3.40.640.10,G3DSA:3.40.640.10	MF_00711;Glycine dehydrogenase (decarboxylating) [gcvP].;GO:0004375,GO:0006544,GO:0055114	PTHR11773,PTHR11773:SF1	PF02347;Glycine cleavage system P-protein;GO:0004375,GO:0006546,GO:0055114,PF02347;Glycine cleavage system P-protein;GO:0004375,GO:0006546,GO:0055114	NA	NA	NA	NA	NA	NA	SSF53383,SSF53383,SSF53383	TIGR00461;gcvP: glycine dehydrogenase	NA
4136	PchlR47_24245	PchlR47_24245	787.389	2.27641	0.246876	9.22089	2.94648e-20	3.00418e-06	CP019399	5474864	5476240	458	L-serine ammonia-lyase	WP_020798448.1	SDAA	GO:0006082,GO:0006520,GO:0006807,GO:0008150,GO:0008152,GO:0009987,GO:0019752,GO:0043436,GO:0044237,GO:0044238,GO:0044281,GO:0044710,GO:0071704,GO:1901564	map00260,map00270,map01100,map01110,map01230	0QI63	E	L-serine dehydratase	NA	458	G3DSA:3.30.1330.90	NA	PTHR30182:SF1,PTHR30182	PF03313;Serine dehydratase alpha chain;date=22-07-2017,PF03315;Serine dehydratase beta chain;GO:0003941,GO:0006094,GO:0051539	NA	NA	NA	NA	NA	NA	SSF143548	TIGR00720;sda_mono: L-serine ammonia-lyase	NA
4137	PchlR47_24250	PchlR47_24250	610.393	2.28863	0.2193	10.4361	1.69726e-25	4.39479e-08	CP019399	5476282	5477406	374	glycine cleavage system protein T	WP_003175785.1	GCVT	GO:0006082,GO:0006520,GO:0006807,GO:0008150,GO:0008152,GO:0009987,GO:0019752,GO:0043436,GO:0044237,GO:0044238,GO:0044281,GO:0044710,GO:0071704,GO:1901564	map00260,map00670,map00910,map01100	0QIG4	E	The glycine cleavage system catalyzes the degradation of glycine ()	NA	374	G3DSA:3.30.1360.120,G3DSA:3.30.1360.120,G3DSA:2.40.30.110,G3DSA:3.30.70.1400	NA	PTHR13847:SF5,PTHR13847	PF01571;Aminomethyltransferase folate-binding domain;date=22-07-2017,PF08669;Glycine cleavage T-protein C-terminal barrel domain;date=22-07-2017	PIRSF006487	NA	NA	NA	NA	NA	SSF103025,SSF101790	TIGR00528;gcvT: glycine cleavage system T protein	NA
4211	PchlR47_24680	PchlR47_24680	1097.23	-4.48083	0.422839	-10.597	3.07579e-26	2.50746e-08	CP019399	5564600	5564929	109	alkylhydroperoxidase	WP_012510599.1				0QS6Z	S	Antioxidant protein with alkyl hydroperoxidase activity. Required for the reduction of the AhpC active site cysteine residues and for the regeneration of the AhpC enzyme activity ()	NA	109	G3DSA:1.20.1290.10	NA	NA	PF02627;Carboxymuconolactone decarboxylase family;GO:0051920,GO:0055114	NA	NA	NA	NA	NA	NA	SSF69118	TIGR00778;ahpD_dom: alkylhydroperoxidase AhpD family core domain	NA
4212	PchlR47_24685	PchlR47_24685	203.614	-4.02329	0.486716	-8.2662	1.38297e-16	4.90789e-05	CP019399	5564969	5565406	145	hypothetical protein	WP_006984175.1				17MQF	S	Periplasmic Protein	NA	145	G3DSA:3.30.310.70	NA	NA	PF03625;Domain of unknown function DUF302;date=22-07-2017	NA	NA	NA	NA	43101	NA	SSF103247	NA	NA
4213	PchlR47_24690	PchlR47_24690	164.927	-4.01001	0.480075	-8.3529	6.66097e-17	3.94725e-05	NA	NA	NA	NA	NA	NA	NA	NA	NA	NA	NA	NA	NA	NA	NA	NA	NA	NA	NA	NA	NA	NA	NA	NA	NA	NA	NA
4214	PchlR47_24695	PchlR47_24695	150.838	-3.62801	0.464899	-7.80387	6.00392e-15	0.000170804	CP019399	5565723	5566091	122	hypothetical protein	WP_010509299.1			map00364,map00380,map00627,map00643,map01120	17G0Y	S	Nitrile hydratase beta subunit	NA	122	G3DSA:2.30.30.50	NA	NA	PF02211;Nitrile hydratase beta subunit;GO:0018822	NA	NA	NA	NA	NA	NA	SSF50090	NA	NA
4215	PchlR47_24700	PchlR47_24700	490.445	-2.64222	0.452166	-5.84348	5.11224e-09	0.0145126	CP019399	5566117	5566746	209	nitrile hydratase subunit alpha	WP_008183808.1	NTHA		map00364,map00380,map00627,map00643,map01120	16S94	Q	Nitrile hydratase subunit alpha	NA	209	G3DSA:3.90.330.10	NA	NA	PF02979;Nitrile hydratase, alpha chain;GO:0003824,GO:0006807,GO:0046914	PIRSF001426	NA	NA	NA	NA	NA	SSF56209	TIGR01323;nitrile_alph: nitrile hydratase, alpha subunit	NA
4217	PchlR47_24710	PchlR47_24710	402.687	-2.18745	0.427332	-5.11885	3.07405e-07	0.0492045	CP019399	5567258	5568355	365	nickel transporter	WP_012213352.1	NIXA	GO:0005575,GO:0005623,GO:0005886,GO:0008150,GO:0016020,GO:0040007,GO:0044464,GO:0071944		16QKV	P	High-affinity	NA	365	NA	NA	PTHR31611	PF03824;High-affinity nickel-transport protein;GO:0015099,GO:0016021,GO:0035444,GO:0046872	NA	NA	NA	NA	NA	NA	NA	TIGR00802;nico: transition metal uptake transporter, Ni2+-Co2+ transporter (NiCoT) family	90-112,226-248,127-149,269-291,20-42,311-333,194-216
4223	PchlR47_24745	PchlR47_24745	471.753	-1.38877	0.255304	-5.43967	5.33789e-08	0.02995	CP019399	5572768	5573109	113	hypothetical protein	WP_003206631.1	PCAC			0QS6Z	S	Antioxidant protein with alkyl hydroperoxidase activity. Required for the reduction of the AhpC active site cysteine residues and for the regeneration of the AhpC enzyme activity ()	NA	113	G3DSA:1.20.1290.10	NA	NA	PF02627;Carboxymuconolactone decarboxylase family;GO:0051920,GO:0055114	NA	NA	NA	NA	NA	NA	SSF69118	TIGR00778;ahpD_dom: alkylhydroperoxidase AhpD family core domain	NA
4330	PchlR47_25350	PchlR47_25350	390.174	1.64918	0.280225	5.88519	3.976e-09	0.0133552	CP019399	5692034	5693131	365	hypothetical protein	WP_016986679.1				0QQX4	S	conserved protein UCP028101	NA	365	G3DSA:2.130.10.10	NA	NA	PF07433;Protein of unknown function (DUF1513);date=22-07-2017	PIRSF028101	NA	NA	NA	NA	NA	SSF50969	NA	45839
4339	PchlR47_25400	PchlR47_25400	9776.42	2.18763	0.188965	11.5769	5.39631e-31	4.89717e-10	CP019399	5703730	5705373	547	molecular chaperone GroEL	WP_005620271.1	GROL	GO:0000003,GO:0000166,GO:0001666,GO:0001882,GO:0001883,GO:0003674,GO:0003824,GO:0005488,GO:0005515,GO:0005524,GO:0005575,GO:0005618,GO:0005622,GO:0005623,GO:0005737,GO:0005829,GO:0005886,GO:0006139,GO:0006152,GO:0006163,GO:0006195,GO:0006200,GO:0006457,GO:0006725,GO:0006753,GO:0006793,GO:0006796,GO:0006807,GO:0006950,GO:0008150,GO:0008152,GO:0009056,GO:0009116,GO:0009117,GO:0009119,GO:0009123,GO:…	map03018,map04940,map05134,map05152	0QHZ0	O	Prevents misfolding and promotes the refolding and proper assembly of unfolded polypeptides generated under stress conditions ()	NA	547	G3DSA:1.10.560.10,G3DSA:1.10.560.10,G3DSA:3.50.7.10	MF_00600;60 kDa chaperonin [groL].;GO:0005737,GO:0042026	PTHR11353	PF00118;TCP-1/cpn60 chaperonin family;GO:0005524	NA	60kDa chaperonin signature,60kDa chaperonin signature,60kDa chaperonin signature,60kDa chaperonin signature,60kDa chaperonin signature	PS00296;Chaperonins cpn60 signature.	NA	NA	NA	SSF52029,SSF48592,SSF48592,SSF54849	TIGR02348;GroEL: chaperonin GroL	NA
4340	PchlR47_25405	PchlR47_25405	1194.95	2.03868	0.205732	9.90938	3.79002e-23	3.02607e-07	CP019399	5705423	5705716	97	co-chaperone GroES	WP_009684394.1	GROS	GO:0000003,GO:0003674,GO:0005488,GO:0005515,GO:0005575,GO:0005576,GO:0005618,GO:0005622,GO:0005623,GO:0005737,GO:0005829,GO:0005886,GO:0006355,GO:0006457,GO:0006461,GO:0006950,GO:0008150,GO:0008152,GO:0009266,GO:0009408,GO:0009628,GO:0009636,GO:0009889,GO:0009987,GO:0010468,GO:0010556,GO:0016020,GO:0016032,GO:0016043,GO:0019058,GO:0019067,GO:0019068,GO:0019219,GO:0019222,GO:0019538,GO:0022607,GO:…		0QS3K	O	Binds to Cpn60 in the presence of Mg-ATP and suppresses the ATPase activity of the latter ()	NA	97	G3DSA:2.30.33.40	MF_00580;10 kDa chaperonin [groS].;GO:0005737,GO:0006457	PTHR10772	PF00166;Chaperonin 10 Kd subunit;GO:0005737,GO:0006457	NA	10kDa chaperonin signature,10kDa chaperonin signature,10kDa chaperonin signature,10kDa chaperonin signature	PS00681;Chaperonins cpn10 signature.	NA	NA	Chaperonin 10 Kd subunit	SSF50129	NA	NA
4341	PchlR47_25410	PchlR47_25410	1181.63	1.29771	0.174959	7.41721	1.19615e-13	0.000482261	CP019399	5705970	5706446	158	membrane protein FxsA	WP_007932702.1	FXSA			0R822	S	FxsA protein	NA	158	NA	NA	NA	PF04186;FxsA cytoplasmic membrane protein;GO:0016020	NA	NA	NA	NA	NA	NA	NA	NA	7-29,75-97,33-55
4410	PchlR47_25795	PchlR47_25795	1851.1	1.55366	0.208205	7.46217	8.51116e-14	0.000429519	CP019399	5788207	5790627	806	endopeptidase La	WP_009045415.1	LON	GO:0005575,GO:0005622,GO:0005623,GO:0005737,GO:0044424,GO:0044464	map04112	0QJIE	O	ATP-dependent serine protease that mediates the selective degradation of mutant and abnormal proteins as well as certain short-lived regulatory proteins. Required for cellular homeostasis and for survival from DNA damage and developmental changes induced by stress. Degrades polypeptides processively to yield small peptide fragments that are 5 to 10 amino acids long. Binds to DNA in a double-stran…	NA	806	G3DSA:1.10.8.60,G3DSA:3.40.50.300,G3DSA:3.30.230.10	MF_01973;Lon protease [lon].;GO:0004176,GO:0004252,GO:0005524,GO:0006508,GO:0043565	PTHR10046:SF23,PTHR10046	PF00004;ATPase family associated with various cellular activities (AAA);GO:0005524,PF05362;Lon protease (S16) C-terminal proteolytic domain;GO:0004176,GO:0004252,GO:0006508,PF02190;ATP-dependent protease La (LON) domain;GO:0004176,GO:0006508	PIRSF001174	Endopeptidase La (Lon) serine protease (S16) signature,Endopeptidase La (Lon) serine protease (S16) signature,Endopeptidase La (Lon) serine protease (S16) signature,Endopeptidase La (Lon) serine protease (S16) signature,Endopeptidase La (Lon) serine protease (S16) signature	PS01046;ATP-dependent serine proteases, lon family, serine active site.	NA	NA	ATPases associated with a variety of cellular activities,Found in ATP-dependent protease La (LON)	SSF52540,SSF88697,SSF54211	TIGR00763;lon: endopeptidase La	NA
4425	PchlR47_25870	PchlR47_25870	1643.59	1.53702	0.218543	7.03304	2.02079e-12	0.00116061	CP019399	5805649	5807226	525	GMP synthetase	WP_002552500.1	GUAA	GO:0003674,GO:0003824,GO:0003921,GO:0003922,GO:0005575,GO:0005622,GO:0005623,GO:0005737,GO:0005829,GO:0006139,GO:0006163,GO:0006164,GO:0006177,GO:0006725,GO:0006753,GO:0006793,GO:0006796,GO:0006807,GO:0008150,GO:0008152,GO:0009058,GO:0009116,GO:0009117,GO:0009119,GO:0009123,GO:0009124,GO:0009126,GO:0009127,GO:0009150,GO:0009152,GO:0009156,GO:0009161,GO:0009163,GO:0009165,GO:0009167,GO:0009168,GO:…	map00230,map00983,map01100	0QIAS	F	Catalyzes the synthesis of GMP from XMP ()	NA	525	G3DSA:3.40.50.620,G3DSA:3.30.300.10,G3DSA:3.40.50.880	MF_00344;GMP synthase [glutamine-hydrolyzing] [guaA].;GO:0003922,GO:0006177	PTHR11922:SF2,PTHR11922	PF00117;Glutamine amidotransferase class-I;date=22-07-2017,PF00958;GMP synthase C terminal domain;GO:0003922,GO:0005524,GO:0006164,GO:0006177,PF02540;NAD synthase;date=22-07-2017	NA	Carbamoyl-phosphate synthase protein GATase domain signature,Carbamoyl-phosphate synthase protein GATase domain signature,Carbamoyl-phosphate synthase protein GATase domain signature,Glutamine amidotransferase superfamily signature,Glutamine amidotransferase superfamily signature,Glutamine amidotransferase superfamily signature	NA	PS51553;GMP synthetase ATP pyrophosphatase (GMPS ATP-PPase) domain profile.,PS51273;Glutamine amidotransferase type 1 domain profile.	NA	NA	SSF52317,SSF52402,SSF54810	TIGR00888;guaA_Nterm: GMP synthase (glutamine-hydrolyzing), N-terminal domain,TIGR00884;guaA_Cterm: GMP synthase (glutamine-hydrolyzing), C-terminal domain	NA
4464	PchlR47_26065	PchlR47_26065	325.076	1.25459	0.203445	6.16671	6.97253e-10	0.00788583	CP019399	5843005	5844324	439	integrase	WP_017530029.1				0QI2H	L	Integrase	NA	439	G3DSA:1.10.443.10,G3DSA:1.10.150.130	NA	PTHR30629,PTHR30629:SF0	PF13356;Domain of unknown function (DUF4102);date=22-07-2017,PF00589;Phage integrase family;GO:0003677,GO:0006310,GO:0015074	NA	NA	NA	NA	NA	NA	SSF56349	NA	NA
4550	PchlR47_26555	PchlR47_26555	6947.8	1.50954	0.252815	5.97093	2.35899e-09	0.0114019	CP019399	5944535	5944927	130	30S ribosomal protein S9	WP_020292946.1	RPSI	GO:0003674,GO:0003735,GO:0005198,GO:0005575,GO:0005623,GO:0005886,GO:0006412,GO:0008150,GO:0008152,GO:0009058,GO:0009059,GO:0009987,GO:0010467,GO:0016020,GO:0019538,GO:0034645,GO:0043170,GO:0044237,GO:0044238,GO:0044249,GO:0044260,GO:0044267,GO:0044464,GO:0071704,GO:0071944,GO:1901576	map03010	0QR1I	J	30S ribosomal protein S9	NA	130	G3DSA:3.30.230.10	MF_00532_B;30S ribosomal protein S9 [rpsI].;date=22-07-2017	PTHR21569	PF00380;Ribosomal protein S9/S16;GO:0003735,GO:0005840,GO:0006412	NA	NA	PS00360;Ribosomal protein S9 signature.	NA	NA	NA	SSF54211	NA	NA
4595	PchlR47_26790	PchlR47_26790	698.787	2.68208	0.501054	5.35288	8.65674e-08	0.0352206	NA	NA	NA	NA	NA	NA	NA	NA	NA	NA	NA	NA	NA	NA	NA	NA	NA	NA	NA	NA	NA	NA	NA	NA	NA	NA	NA
4597	PchlR47_26805	PchlR47_26805	2628.16	1.16879	0.194783	6.00049	1.96725e-09	0.01079	CP019399	5994679	5996190	503	malate, quinone oxidoreductase	WP_007981331.1	MQO	GO:0005575,GO:0005623,GO:0005886,GO:0016020,GO:0044464,GO:0071944	map00620	0QIA8	C	malate dehydrogenase (quinone)	NA	503	G3DSA:3.50.50.60,G3DSA:3.50.50.60	MF_00212;Probable malate:quinone oxidoreductase [mqo].;GO:0006099,GO:0008924	PTHR13847:SF149,PTHR13847:SF149,PTHR13847,PTHR13847	PF06039;Malate:quinone oxidoreductase (Mqo);GO:0006099,GO:0008924	NA	NA	NA	NA	NA	NA	SSF51905	TIGR01320;mal_quin_oxido: malate dehydrogenase (acceptor)	45474
4604	PchlR47_26840	PchlR47_26840	2083.33	-1.14014	0.163582	-6.96984	3.17303e-12	0.00133365	CP019399	6000495	6001511	338	ferrochelatase	WP_008037233.1	HEMH	GO:0003674,GO:0003824,GO:0004325,GO:0005575,GO:0005622,GO:0005623,GO:0005737,GO:0006725,GO:0006778,GO:0006779,GO:0006783,GO:0006807,GO:0008150,GO:0008152,GO:0009058,GO:0009314,GO:0009416,GO:0009628,GO:0009987,GO:0016829,GO:0018130,GO:0019438,GO:0033013,GO:0033014,GO:0034641,GO:0042168,GO:0042440,GO:0044237,GO:0044249,GO:0044271,GO:0044424,GO:0044464,GO:0044710,GO:0046148,GO:0046483,GO:0046501,GO:…	map00860,map01100,map01110	0QIKD	H	Catalyzes the ferrous insertion into protoporphyrin IX ()	NA	338	G3DSA:3.40.50.1400,G3DSA:3.40.50.1400	MF_00323;Ferrochelatase [hemH].;GO:0004325,GO:0006783	PTHR11108,PTHR11108	PF00762;Ferrochelatase;GO:0004325,GO:0006783	NA	NA	NA	NA	NA	NA	SSF53800	TIGR00109;hemH: ferrochelatase	NA
4605	PchlR47_26845	PchlR47_26845	3097.74	-1.23108	0.163901	-7.51115	5.86081e-14	0.000389157	CP019399	6001525	6002427	300	epimerase	WP_019693618.1	YFCH			0QHXX	S	epimerase	NA	300	G3DSA:3.90.25.10,G3DSA:3.40.50.720	NA	PTHR11092:SF0,PTHR11092	PF01370;NAD dependent epimerase/dehydratase family;GO:0003824,GO:0050662,PF08338;Domain of unknown function (DUF1731);date=22-07-2017	NA	NA	NA	NA	NA	NA	SSF51735	TIGR01777;yfcH: TIGR01777 family protein	NA
4607	PchlR47_26855	PchlR47_26855	806.379	-4.45821	0.313278	-14.2308	5.89613e-46	1.04527e-13	CP019399	6003917	6004885	322	hypothetical protein	WP_010656039.1	YBGA			16SJY	S	conserved protein	NA	322	NA	NA	PTHR30087,PTHR30087:SF0	PF08349;Protein of unknown function (DUF1722);date=22-07-2017,PF04463;Protein of unknown function (DUF523);date=22-07-2017	PIRSF037004	NA	NA	NA	NA	NA	NA	NA	NA
4608	PchlR47_26860	PchlR47_26860	532.987	-4.9636	0.263784	-18.8169	5.48893e-79	1.04527e-13	CP019399	6004889	6005827	312	helix-turn-helix-type transcriptional regulator	WP_016703576.1	MLRA			0QT2P	K	MerR family transcriptional regulator	NA	312	G3DSA:1.10.1660.10	NA	PTHR30204,PTHR30204:SF15	PF02607;B12 binding domain;GO:0008705,GO:0009086,GO:0031419,GO:0046872,PF13411;MerR HTH family regulatory protein;GO:0003677,GO:0006355	NA	NA	NA	PS50937;MerR-type HTH domain profile.	NA	helix_turn_helix, mercury resistance	SSF46955	NA	NA
4609	PchlR47_26865	PchlR47_26865	368.449	-4.45765	0.289434	-15.4013	1.60512e-53	1.04527e-13	CP019399	6005842	6007287	481	deoxyribodipyrimidine photo-lyase	WP_009045558.1	PHRB	GO:0003674,GO:0003824,GO:0003904,GO:0003913,GO:0006139,GO:0006259,GO:0006281,GO:0006464,GO:0006725,GO:0006807,GO:0006950,GO:0006974,GO:0008150,GO:0008152,GO:0009987,GO:0016829,GO:0016830,GO:0018298,GO:0019538,GO:0033554,GO:0034641,GO:0036211,GO:0043170,GO:0043412,GO:0044237,GO:0044238,GO:0044260,GO:0044267,GO:0044699,GO:0044763,GO:0046483,GO:0050896,GO:0051716,GO:0071704,GO:0090304,GO:1901360		0QI0R	L	Deoxyribodipyrimidine photo-lyase	NA	481	G3DSA:3.40.50.620,G3DSA:1.10.579.10,G3DSA:1.25.40.80	NA	PTHR11455,PTHR11455:SF9	PF03441;FAD binding domain of DNA photolyase;GO:0003913,GO:0006281,PF00875;DNA photolyase;date=22-07-2017	NA	DNA photolyase signature,DNA photolyase signature,DNA photolyase signature	PS00394;DNA photolyases class 1 signature 1.	PS51645;Photolyase/cryptochrome alpha/beta domain profile.	NA	NA	SSF48173,SSF52425	NA	NA
4622	PchlR47_26930	PchlR47_26930	1404.16	1.77919	0.264952	6.71514	1.87882e-11	0.00239852	CP019399	6017662	6018261	199	50S ribosomal protein L25/general stress protein Ctc	WP_018929567.1	RPLY	GO:0003674,GO:0003735,GO:0005198,GO:0005575,GO:0005622,GO:0005623,GO:0005737,GO:0005829,GO:0006412,GO:0008150,GO:0008152,GO:0009058,GO:0009059,GO:0009987,GO:0010467,GO:0019538,GO:0034645,GO:0043170,GO:0044237,GO:0044238,GO:0044249,GO:0044260,GO:0044267,GO:0044424,GO:0044444,GO:0044464,GO:0071704,GO:1901576	map03010	0QUDG	J	This is one of the proteins that binds to the 5S RNA in the ribosome where it forms part of the central protuberance ()	NA	199	G3DSA:2.170.120.20,G3DSA:2.40.240.10	MF_01334;50S ribosomal protein L25 [rplY].;GO:0003735,GO:0005840,GO:0006412,GO:0008097	NA	PF14693;Ribosomal protein TL5, C-terminal domain;date=22-07-2017,PF01386;Ribosomal L25p family;GO:0003735,GO:0005840,GO:0006412,GO:0008097	NA	NA	NA	NA	NA	NA	SSF50715	TIGR00731;bL25_bact_ctc: ribosomal protein bL25, Ctc-form	NA
4623	PchlR47_26935	PchlR47_26935	757.806	1.98262	0.283054	7.00437	2.48106e-12	0.00122732	CP019399	6018430	6019014	194	aminoacyl-tRNA hydrolase	WP_002552143.1	PTH	GO:0003674,GO:0003824,GO:0004045,GO:0005575,GO:0005622,GO:0005623,GO:0005737,GO:0006508,GO:0006515,GO:0008150,GO:0008152,GO:0009056,GO:0009057,GO:0009987,GO:0016787,GO:0016788,GO:0019538,GO:0030163,GO:0043170,GO:0044237,GO:0044238,GO:0044248,GO:0044257,GO:0044260,GO:0044265,GO:0044267,GO:0044424,GO:0044464,GO:0051603,GO:0052689,GO:0071704,GO:1901575		0QK8H	J	The natural substrate for this enzyme may be peptidyl- tRNAs which drop off the ribosome during protein synthesis ()	NA	194	G3DSA:3.40.50.1470	MF_00083;Peptidyl-tRNA hydrolase [pth].;GO:0004045	PTHR17224:SF1,PTHR17224	PF01195;Peptidyl-tRNA hydrolase;GO:0004045	NA	NA	PS01195;Peptidyl-tRNA hydrolase signature 1.,PS01196;Peptidyl-tRNA hydrolase signature 2.	NA	NA	NA	SSF53178	TIGR00447;pth: aminoacyl-tRNA hydrolase	NA
4649	PchlR47_27185	PchlR47_27185	3076.49	1.73138	0.254018	6.81597	9.36292e-12	0.00195433	CP019399	6059008	6059733	241	transcriptional regulator	WP_009045585.1	SDIA	GO:0006355,GO:0008150,GO:0009889,GO:0009891,GO:0009893,GO:0010468,GO:0010556,GO:0010557,GO:0010564,GO:0010604,GO:0010628,GO:0019219,GO:0019222,GO:0031323,GO:0031325,GO:0031326,GO:0031328,GO:0031334,GO:0032465,GO:0032467,GO:0043254,GO:0044087,GO:0045893,GO:0045935,GO:0048518,GO:0048522,GO:0050789,GO:0050794,GO:0051128,GO:0051130,GO:0051171,GO:0051173,GO:0051252,GO:0051254,GO:0051302,GO:0051726,GO:…	map02020	0QJY0	K	Transcriptional	NA	241	G3DSA:1.10.10.10,G3DSA:3.30.450.80	NA	PTHR26402,PTHR26402:SF432	PF03472;Autoinducer binding domain;date=22-07-2017,PF00196;Bacterial regulatory proteins, luxR family;GO:0003700,GO:0006355	NA	LuxR bacterial regulatory protein HTH signature,LuxR bacterial regulatory protein HTH signature,LuxR bacterial regulatory protein HTH signature	PS00622;LuxR-type HTH domain signature.	PS50043;LuxR-type HTH domain profile.	NA	helix_turn_helix, Lux Regulon	SSF46894,SSF75516	NA	NA
4650	PchlR47_27190	PchlR47_27190	2833.48	2.27471	0.255845	8.89097	6.0579e-19	8.48046e-06	CP019399	6060162	6060653	163	phenazine biosynthesis protein	WP_007923193.1				0R2TH	S	Involved in the biosynthesis of the antibiotic, phenazine, a nitrogen-containing heterocyclic molecule having important roles in virulence, competition and biological control	NA	163	G3DSA:3.10.450.50	NA	NA	PF03284;Phenazine biosynthesis protein A/B;GO:0017000	NA	NA	NA	NA	NA	NA	SSF54427	NA	NA
4651	PchlR47_27195	PchlR47_27195	1460.92	2.15107	0.352603	6.10055	1.05701e-09	0.00889211	CP019399	6060681	6061172	163	phenazine biosynthesis protein	WP_007923191.1				0R2TH	S	Involved in the biosynthesis of the antibiotic, phenazine, a nitrogen-containing heterocyclic molecule having important roles in virulence, competition and biological control	NA	163	G3DSA:3.10.450.50	NA	NA	PF03284;Phenazine biosynthesis protein A/B;GO:0017000	NA	NA	NA	NA	NA	NA	SSF54427	NA	NA
4652	PchlR47_27200	PchlR47_27200	12963.8	2.25826	0.174751	12.9227	3.35121e-38	1.35082e-12	CP019399	6061196	6062398	400	phospho-2-dehydro-3-deoxyheptonate aldolase	WP_009050820.1	AROG	GO:0003674,GO:0003824,GO:0003849,GO:0005488,GO:0005575,GO:0005618,GO:0005622,GO:0005623,GO:0005737,GO:0005829,GO:0005886,GO:0006082,GO:0006461,GO:0008150,GO:0008152,GO:0009058,GO:0009423,GO:0009987,GO:0016020,GO:0016043,GO:0016053,GO:0016740,GO:0016765,GO:0019752,GO:0022607,GO:0030145,GO:0030312,GO:0040007,GO:0043167,GO:0043169,GO:0043436,GO:0043648,GO:0043650,GO:0043933,GO:0044085,GO:0044237,GO:…	map00400,map01100,map01110,map01230	16PK4	E	phospho-2-dehydro-3-deoxyheptonate aldolase	NA	400	NA	NA	PTHR21337,PTHR21337:SF0	PF01474;Class-II DAHP synthetase family;GO:0003849,GO:0009073	NA	NA	NA	NA	NA	NA	SSF51569	NA	NA
4653	PchlR47_27205	PchlR47_27205	1558.37	2.27047	0.288295	7.87553	3.39306e-15	0.000142	CP019399	6062414	6063037	207	isochorismatase	WP_007923187.1	ENTB	GO:0002047,GO:0003674,GO:0003824,GO:0004654,GO:0006725,GO:0006807,GO:0008150,GO:0008152,GO:0009058,GO:0009987,GO:0016740,GO:0016772,GO:0016779,GO:0016999,GO:0017000,GO:0017144,GO:0018130,GO:0019438,GO:0034641,GO:0044237,GO:0044249,GO:0044271,GO:0046483,GO:0071704,GO:1901360,GO:1901362,GO:1901564,GO:1901566,GO:1901576	map01053,map01110	0QJ23	Q	Isochorismatase	NA	207	G3DSA:3.40.50.850	NA	PTHR11080:SF4,PTHR11080	PF00857;Isochorismatase family;GO:0003824,GO:0008152	PIRSF001111	Isochorismatase signature,Isochorismatase signature,Isochorismatase signature,Isochorismatase signature,Isochorismatase signature,Isochorismatase signature	NA	NA	NA	NA	SSF52499	NA	NA
4654	PchlR47_27210	PchlR47_27210	10207.6	2.12661	0.250905	8.47573	2.33601e-17	2.81509e-05	CP019399	6063034	6064944	636	phenazine-specific anthranilate synthase component I	WP_009045590.1			map00400,map01100,map01110,map01230	0R0BJ	E, H	biosynthesis protein	NA	636	G3DSA:3.40.50.880,G3DSA:3.60.120.10	NA	PTHR11236:SF2,PTHR11236,PTHR11236:SF2,PTHR11236	PF00117;Glutamine amidotransferase class-I;date=22-07-2017,PF00425;chorismate binding enzyme;date=22-07-2017	NA	Glutamine amidotransferase superfamily signature,Glutamine amidotransferase superfamily signature,Glutamine amidotransferase superfamily signature,Carbamoyl-phosphate synthase protein GATase domain signature,Carbamoyl-phosphate synthase protein GATase domain signature,Anthranilate synthase component II signature,Anthranilate synthase component II signature,Anthranilate synthase component II signa…	NA	PS51273;Glutamine amidotransferase type 1 domain profile.	NA	NA	SSF52317,SSF56322	NA	NA
4655	PchlR47_27215	PchlR47_27215	2581.39	2.07129	0.287815	7.19661	6.17298e-13	0.000822136	CP019399	6064947	6065783	278	2%2C3-dihydro-3-hydroxyanthranilate isomerase	WP_016703606.1	PHZF			0QTNR	S	Phenazine biosynthesis	NA	278	G3DSA:3.10.310.10,G3DSA:3.10.310.10	NA	PTHR13774,PTHR13774:SF15	PF02567;Phenazine biosynthesis-like protein;GO:0003824,GO:0009058	PIRSF016184	NA	NA	NA	NA	NA	SSF54506	TIGR00654;PhzF_family: phenazine biosynthesis protein, PhzF family	NA
4656	PchlR47_27220	PchlR47_27220	4769.38	1.97118	0.268348	7.34563	2.04785e-13	0.000560683	CP019399	6065780	6066448	222	phenazine biosynthesis protein	WP_016703607.1			map00750,map01100	0R3E6	H	Pyridoxine 5'-phosphate oxidase C-terminal dimerisation region	NA	222	G3DSA:2.30.110.10	NA	PTHR10851:SF0,PTHR10851	PF10590;Pyridoxine 5'-phosphate oxidase C-terminal dimerisation region;GO:0016638,GO:0055114,PF01243;Pyridoxamine 5'-phosphate oxidase;GO:0004733,GO:0010181,GO:0055114	PIRSF000190	NA	PS01064;Pyridoxamine 5'-phosphate oxidase signature.	NA	NA	NA	SSF50475	NA	NA
4657	PchlR47_27225	PchlR47_27225	9296.34	2.01145	0.321441	6.25759	3.9097e-10	0.00646917	CP019399	6066729	6068204	491	phenazine biosynthesis protein	WP_009045593.1	HPAB	GO:0003674,GO:0003824,GO:0006082,GO:0006520,GO:0006807,GO:0008150,GO:0008152,GO:0009056,GO:0009448,GO:0009987,GO:0016829,GO:0016835,GO:0016836,GO:0016853,GO:0016860,GO:0016863,GO:0019752,GO:0032787,GO:0043436,GO:0044237,GO:0044238,GO:0044248,GO:0044281,GO:0044710,GO:0050393,GO:0071704,GO:1901564	map00350,map00650,map00720,map01120	16RZ0	Q	4-hydroxyphenylacetate	NA	491	G3DSA:1.10.3140.10,G3DSA:1.20.140.10,G3DSA:2.40.110.10	NA	NA	PF11794;4-hydroxyphenylacetate 3-hydroxylase N terminal;date=22-07-2017,PF03241;4-hydroxyphenylacetate 3-hydroxylase C terminal;date=22-07-2017	NA	NA	NA	NA	NA	NA	SSF56645,SSF47203	NA	NA
4658	PchlR47_27230	PchlR47_27230	2468.65	1.61616	0.203697	7.93414	2.11958e-15	0.000122521	CP019399	6068670	6070508	612	gamma-glutamyltransferase	WP_008079573.1	GGT	GO:0003674,GO:0003824,GO:0003840,GO:0005575,GO:0005576,GO:0006082,GO:0006518,GO:0006520,GO:0006575,GO:0006749,GO:0006750,GO:0006790,GO:0006807,GO:0008150,GO:0008152,GO:0008652,GO:0009058,GO:0009987,GO:0016053,GO:0016740,GO:0016746,GO:0016755,GO:0019184,GO:0019752,GO:0034641,GO:0042398,GO:0043043,GO:0043436,GO:0043603,GO:0043604,GO:0044237,GO:0044238,GO:0044249,GO:0044271,GO:0044272,GO:0044281,GO:…	map00430,map00460,map00480,map00590,map01100	0QJ45	E	Gamma-glutamyltranspeptidase (EC 2.3.2.2)	NA	612	NA	NA	PTHR11686,PTHR11686:SF9,PTHR11686:SF9,PTHR11686	PF01019;Gamma-glutamyltranspeptidase;GO:0003840,GO:0006749	NA	Gamma-glutamyltranspeptidase signature,Gamma-glutamyltranspeptidase signature,Gamma-glutamyltranspeptidase signature,Gamma-glutamyltranspeptidase signature,Gamma-glutamyltranspeptidase signature,Gamma-glutamyltranspeptidase signature,Gamma-glutamyltranspeptidase signature,Gamma-glutamyltranspeptidase signature,Gamma-glutamyltranspeptidase signature	NA	NA	11324	NA	SSF56235	TIGR00066;g_glut_trans: gamma-glutamyltransferase	NA
4727	PchlR47_27605	PchlR47_27605	457.073	1.06068	0.206841	5.12798	2.92871e-07	0.0489954	CP019399	6146050	6146937	295	hemin ABC transporter substrate-binding protein	WP_007924641.1	HMUT	GO:0000041,GO:0003674,GO:0003824,GO:0005215,GO:0006139,GO:0006152,GO:0006163,GO:0006195,GO:0006200,GO:0006725,GO:0006753,GO:0006793,GO:0006796,GO:0006807,GO:0006810,GO:0006811,GO:0006812,GO:0006826,GO:0008150,GO:0008152,GO:0009056,GO:0009116,GO:0009117,GO:0009119,GO:0009123,GO:0009125,GO:0009126,GO:0009128,GO:0009141,GO:0009143,GO:0009144,GO:0009146,GO:0009150,GO:0009154,GO:0009158,GO:0009161,GO:…	map02010	0QKJM	P	periplasmic	NA	295	G3DSA:3.40.50.1980,G3DSA:3.40.50.1980	NA	PTHR30535,PTHR30535:SF4	PF01497;Periplasmic binding protein;GO:0005488	NA	NA	NA	PS50983;Iron siderophore/cobalamin periplasmic-binding domain profile.	44562	NA	SSF53807	NA	NA
4798	PchlR47_27985	PchlR47_27985	1790.04	1.9596	0.287752	6.81001	9.75945e-12	0.00196456	CP019399	6226780	6228003	407	GTPase ObgE	WP_018925882.1	OBG	GO:0000166,GO:0000287,GO:0001882,GO:0001883,GO:0003674,GO:0003824,GO:0003924,GO:0005488,GO:0005525,GO:0005575,GO:0005622,GO:0005623,GO:0005737,GO:0005829,GO:0005840,GO:0005886,GO:0006139,GO:0006152,GO:0006163,GO:0006184,GO:0006195,GO:0006464,GO:0006468,GO:0006725,GO:0006753,GO:0006793,GO:0006796,GO:0006807,GO:0006996,GO:0007059,GO:0008150,GO:0008152,GO:0009056,GO:0009116,GO:0009117,GO:0009119,GO:…		0QI1P	S	An essential GTPase which binds GTP, GDP and possibly (p)ppGpp with moderate affinity, with high nucleotide exchange rates and a fairly low GTP hydrolysis rate. It may play a role in control of the cell cycle, stress response, ribosome biogenesis and in those bacteria that undergo differentiation, in morphogenesis control ()	NA	407	G3DSA:2.70.210.12,G3DSA:3.40.50.300	MF_01454;GTPase Obg [obg].;GO:0000287,GO:0003924,GO:0005525	PTHR11702:SF3,PTHR11702,PTHR11702,PTHR11702:SF3	PF01926;50S ribosome-binding GTPase;GO:0005525,PF01018;GTP1/OBG;GO:0005525	PIRSF002401	GTP1/OBG GTP-binding protein family signature,GTP1/OBG GTP-binding protein family signature,GTP1/OBG GTP-binding protein family signature,GTP1/OBG GTP-binding protein family signature	PS00905;GTP1/OBG family signature.	PS51710;OBG-type guanine nucleotide-binding (G) domain profile.	NA	NA	SSF52540,SSF82051	TIGR02729;Obg_CgtA: Obg family GTPase CgtA	NA
4799	PchlR47_27990	PchlR47_27990	806.873	1.475	0.268539	5.4927	3.95824e-08	0.0276312	CP019399	6228199	6228456	85	50S ribosomal protein L27	WP_007950960.1	RPMA	GO:0003674,GO:0003735,GO:0005198,GO:0005575,GO:0005618,GO:0005623,GO:0005886,GO:0006412,GO:0008150,GO:0008152,GO:0009058,GO:0009059,GO:0009987,GO:0010467,GO:0016020,GO:0019538,GO:0030312,GO:0034645,GO:0040007,GO:0043170,GO:0044237,GO:0044238,GO:0044249,GO:0044260,GO:0044267,GO:0044464,GO:0071704,GO:0071944,GO:1901576	map03010	0QTP4	J	50S ribosomal protein L27	NA	85	G3DSA:2.40.50.100	MF_00539;50S ribosomal protein L27 [rpmA].;GO:0003735,GO:0005622,GO:0005840,GO:0006412	PTHR15893	PF01016;Ribosomal L27 protein;GO:0003735,GO:0005622,GO:0005840,GO:0006412	NA	Ribosomal protein L27 signature,Ribosomal protein L27 signature,Ribosomal protein L27 signature	PS00831;Ribosomal protein L27 signature.	NA	NA	NA	SSF110324	TIGR00062;L27: ribosomal protein bL27	NA
4832	PchlR47_28165	PchlR47_28165	1940.84	-2.34263	0.223109	-10.4999	8.64663e-26	3.54917e-08	NA	NA	NA	NA	NA	NA	NA	NA	NA	NA	NA	NA	NA	NA	NA	NA	NA	NA	NA	NA	NA	NA	NA	NA	NA	NA	NA
4833	PchlR47_28170	PchlR47_28170	4518.96	-1.95722	0.242152	-8.0826	6.34005e-16	8.14507e-05	CP019399	6265958	6266965	335	cytochrome d ubiquinol oxidase subunit II	WP_003185655.1	CYDB	GO:0006091,GO:0008150,GO:0008152,GO:0009987,GO:0044237	map00190,map01100,map02020	0QIUB	C	oxidase) subunit II	NA	335	NA	NA	PTHR30365,PTHR30365:SF1	PF02322;Cytochrome oxidase subunit II;GO:0016020,GO:0055114	PIRSF000267	NA	NA	NA	NA	NA	NA	TIGR00203;cydB: cytochrome d ubiquinol oxidase, subunit II	231-248,7-26,260-282,194-216,122-144,159-181,302-324,79-101
4834	PchlR47_28175	PchlR47_28175	4583.42	-1.53953	0.229178	-6.71763	1.84708e-11	0.00239852	CP019399	6266969	6268405	478	cytochrome ubiquinol oxidase subunit I	WP_010448493.1	CIOA	GO:0003674,GO:0003824,GO:0006091,GO:0008150,GO:0008152,GO:0009987,GO:0016491,GO:0016679,GO:0016682,GO:0044237,GO:0044710,GO:0055114	map00190,map01100,map02020	0QICD	C	(Ubiquinol oxidase) subunit I	NA	478	NA	NA	PTHR30365,PTHR30365:SF0	PF01654;Bacterial Cytochrome Ubiquinol Oxidase;GO:0016020	PIRSF006446	NA	NA	NA	NA	NA	NA	NA	15-37,221-238,323-345,127-149,358-380,407-429,186-208,98-120,56-78
4868	PchlR47_28355	PchlR47_28355	293.399	1.40278	0.196707	7.13131	9.94175e-13	0.000944014	CP019399	6305321	6306124	267	ABC transporter substrate-binding protein	WP_011063633.1	YBA2			0QSAS	S	Periplasmic ligand-binding sensor protein	NA	267	NA	NA	NA	PF09849;Uncharacterized protein conserved in bacteria (DUF2076);date=22-07-2017	NA	NA	NA	NA	NA	NA	NA	NA	NA
4906	PchlR47_28545	PchlR47_28545	1443.77	1.26958	0.24292	5.22631	1.72922e-07	0.0423898	CP019399	6346171	6348066	631	penicillin-binding protein 2	WP_019693810.1	MRDA	GO:0000270,GO:0003674,GO:0003824,GO:0004180,GO:0004185,GO:0005488,GO:0005575,GO:0005618,GO:0005623,GO:0005886,GO:0005887,GO:0006022,GO:0006023,GO:0006024,GO:0006807,GO:0008144,GO:0008150,GO:0008152,GO:0008233,GO:0008236,GO:0008238,GO:0008360,GO:0008658,GO:0009002,GO:0009058,GO:0009059,GO:0009252,GO:0009273,GO:0009274,GO:0009276,GO:0009636,GO:0009987,GO:0016020,GO:0016021,GO:0016787,GO:0017171,GO:…	map00550	0QI69	M	penicillin-binding protein 2	NA	631	G3DSA:3.90.1310.10,G3DSA:3.40.710.10	NA	PTHR30627,PTHR30627:SF2	PF03717;Penicillin-binding Protein dimerisation domain;GO:0008658,PF00905;Penicillin binding protein transpeptidase domain;GO:0008658	NA	NA	NA	NA	NA	NA	SSF56519,SSF56601	TIGR03423;pbp2_mrdA: penicillin-binding protein 2	20-42
4994	PchlR47_29030	PchlR47_29030	1987.74	1.31118	0.253384	5.17468	2.28306e-07	0.0458071	CP019399	6445302	6445736	144	50S ribosomal protein L15	WP_003255461.1	RPLO	GO:0003674,GO:0003735,GO:0005198,GO:0005575,GO:0005623,GO:0005886,GO:0006412,GO:0008150,GO:0008152,GO:0009058,GO:0009059,GO:0009987,GO:0010467,GO:0016020,GO:0019538,GO:0034645,GO:0043170,GO:0044237,GO:0044238,GO:0044249,GO:0044260,GO:0044267,GO:0044464,GO:0071704,GO:0071944,GO:1901576	map03010	0QR4V	J	Binds to the 23S rRNA ()	NA	144	G3DSA:3.100.10.10	MF_01341;50S ribosomal protein L15 [rplO].;GO:0003735,GO:0006412,GO:0015934	PTHR12934	PF00828;Ribosomal protein L18e/L15;date=22-07-2017	NA	NA	PS00475;Ribosomal protein L15 signature.	NA	NA	NA	SSF52080	TIGR01071;rplO_bact: ribosomal protein uL15	NA
4995	PchlR47_29035	PchlR47_29035	593.508	1.40962	0.274052	5.14362	2.6949e-07	0.0479001	CP019399	6445740	6445916	58	50S ribosomal protein L30	WP_016490545.1	RPMD	GO:0003674,GO:0003735,GO:0005198,GO:0006412,GO:0008150,GO:0008152,GO:0009058,GO:0009059,GO:0009987,GO:0010467,GO:0019538,GO:0034645,GO:0043170,GO:0044237,GO:0044238,GO:0044249,GO:0044260,GO:0044267,GO:0071704,GO:1901576	map03010	0QVRF	J	50S ribosomal protein L30	NA	58	G3DSA:3.30.1390.20	MF_01371_B;50S ribosomal protein L30 [rpmD].;GO:0003735,GO:0006412,GO:0015934	PTHR15892	PF00327;Ribosomal protein L30p/L7e;date=22-07-2017	PIRSF002211	NA	NA	NA	NA	NA	SSF55129	TIGR01308;rpmD_bact: ribosomal protein uL30	NA
5008	PchlR47_29100	PchlR47_29100	1008.47	1.58951	0.289243	5.49542	3.89778e-08	0.0276312	CP019399	6451114	6451446	110	50S ribosomal protein L22	WP_003304070.1	RPLV	GO:0003674,GO:0003735,GO:0005198,GO:0005575,GO:0005618,GO:0005623,GO:0006412,GO:0008150,GO:0008152,GO:0009058,GO:0009059,GO:0009987,GO:0010467,GO:0019538,GO:0030312,GO:0034645,GO:0040007,GO:0043170,GO:0044237,GO:0044238,GO:0044249,GO:0044260,GO:0044267,GO:0044464,GO:0071704,GO:0071944,GO:1901576	map03010	0QS1D	J	The globular domain of the protein is located near the polypeptide exit tunnel on the outside of the subunit, while an extended beta-hairpin is found that lines the wall of the exit tunnel in the center of the 70S ribosome ()	NA	110	G3DSA:3.90.470.10	MF_01331_B;50S ribosomal protein L22 [rplV].;GO:0003735,GO:0006412,GO:0015934	PTHR13501	PF00237;Ribosomal protein L22p/L17e;GO:0003735,GO:0005840,GO:0006412	NA	NA	PS00464;Ribosomal protein L22 signature.	NA	NA	NA	SSF54843	TIGR01044;rplV_bact: ribosomal protein uL22	NA
5009	PchlR47_29105	PchlR47_29105	1878.67	1.60034	0.239562	6.68027	2.38497e-11	0.00257656	CP019399	6451460	6451735	91	30S ribosomal protein S19	WP_013789761.1	RPSS	GO:0003674,GO:0003735,GO:0005198,GO:0005575,GO:0005623,GO:0005886,GO:0006412,GO:0008150,GO:0008152,GO:0009058,GO:0009059,GO:0009987,GO:0010467,GO:0016020,GO:0019538,GO:0034645,GO:0040007,GO:0043170,GO:0044237,GO:0044238,GO:0044249,GO:0044260,GO:0044267,GO:0044464,GO:0071704,GO:0071944,GO:1901576	map03010	0QS24	J	Protein S19 forms a complex with S13 that binds strongly to the 16S ribosomal RNA ()	NA	91	G3DSA:3.30.860.10	MF_00531;30S ribosomal protein S19 [rpsS].;GO:0003735,GO:0005840,GO:0006412	PTHR11880,PTHR11880:SF8	PF00203;Ribosomal protein S19;GO:0003735,GO:0005840,GO:0006412	PIRSF002144	Ribosomal protein S19 family signature,Ribosomal protein S19 family signature,Ribosomal protein S19 family signature	PS00323;Ribosomal protein S19 signature.	NA	NA	NA	SSF54570	TIGR01050;rpsS_bact: ribosomal protein uS19	NA
5010	PchlR47_29110	PchlR47_29110	2790.41	1.39361	0.242304	5.7515	8.84547e-09	0.0173315	CP019399	6451752	6452576	274	50S ribosomal protein L2	WP_002555487.1	RPLB	GO:0003674,GO:0003735,GO:0005198,GO:0005488,GO:0005575,GO:0005622,GO:0005623,GO:0005737,GO:0005840,GO:0005886,GO:0006412,GO:0008150,GO:0008152,GO:0008270,GO:0009058,GO:0009059,GO:0009987,GO:0010467,GO:0015934,GO:0016020,GO:0019538,GO:0030529,GO:0032991,GO:0034645,GO:0040007,GO:0043167,GO:0043169,GO:0043170,GO:0043226,GO:0043228,GO:0043229,GO:0043232,GO:0044237,GO:0044238,GO:0044249,GO:0044260,GO:…	map03010	0QIEJ	J	One of the primary rRNA binding proteins. Required for association of the 30S and 50S subunits to form the 70S ribosome, for tRNA binding and peptide bond formation. It has been suggested to have peptidyltransferase activity	NA	274	G3DSA:2.30.30.30,G3DSA:2.40.50.140,G3DSA:4.10.950.10	MF_01320_B;50S ribosomal protein L2 [rplB].;GO:0003723,GO:0003735,GO:0006412,GO:0015934,GO:0016740	PTHR13691:SF5,PTHR13691	PF00181;Ribosomal Proteins L2, RNA binding domain;GO:0003735,GO:0005622,GO:0005840,GO:0006412,PF03947;Ribosomal Proteins L2, C-terminal domain;GO:0003735,GO:0005840,GO:0006412	PIRSF002158	NA	PS00467;Ribosomal protein L2 signature.	NA	NA	NA	SSF50104,SSF50249	TIGR01171;rplB_bact: ribosomal protein uL2	NA
5011	PchlR47_29115	PchlR47_29115	1325.03	1.66591	0.265782	6.26798	3.65767e-10	0.00635901	CP019399	6452591	6452890	99	50S ribosomal protein L23	WP_011169628.1	RPLW	GO:0003674,GO:0003735,GO:0005198,GO:0006412,GO:0008150,GO:0008152,GO:0009058,GO:0009059,GO:0009987,GO:0010467,GO:0019538,GO:0034645,GO:0043170,GO:0044237,GO:0044238,GO:0044249,GO:0044260,GO:0044267,GO:0071704,GO:1901576	map03010	0QSDM	J	One of the early assembly proteins it binds 23S rRNA. One of the proteins that surrounds the polypeptide exit tunnel on the outside of the ribosome. Forms the main docking site for trigger factor binding to the ribosome ()	NA	99	G3DSA:3.30.70.330	MF_01369_B;50S ribosomal protein L23 [rplW].;GO:0003735,GO:0005840,GO:0006412	PTHR11620	PF00276;Ribosomal protein L23;GO:0003735,GO:0005840,GO:0006412	NA	NA	NA	NA	NA	NA	SSF54189	NA	NA
5012	PchlR47_29120	PchlR47_29120	2067.49	1.64075	0.28359	5.78566	7.22293e-09	0.0162479	CP019399	6452887	6453489	200	50S ribosomal protein L4	WP_017135963.1	RPLD	GO:0003674,GO:0003735,GO:0005198,GO:0005575,GO:0005622,GO:0005623,GO:0005737,GO:0005829,GO:0005886,GO:0006412,GO:0008150,GO:0008152,GO:0009058,GO:0009059,GO:0009987,GO:0010467,GO:0016020,GO:0019538,GO:0034645,GO:0040007,GO:0043170,GO:0044237,GO:0044238,GO:0044249,GO:0044260,GO:0044267,GO:0044424,GO:0044444,GO:0044464,GO:0071704,GO:0071944,GO:1901576	map03010	0QIBC	J	One of the primary rRNA binding proteins, this protein initially binds near the 5'-end of the 23S rRNA. It is important during the early stages of 50S assembly. It makes multiple contacts with different domains of the 23S rRNA in the assembled 50S subunit and ribosome ()	NA	200	G3DSA:3.40.1370.10	MF_01328_B;50S ribosomal protein L4 [rplD].;date=22-07-2017	PTHR10746,PTHR10746:SF6	PF00573;Ribosomal protein L4/L1 family;GO:0003735,GO:0005840,GO:0006412	NA	NA	NA	NA	NA	NA	SSF52166	TIGR03953;rplD_bact: 50S ribosomal protein uL4	NA
5016	PchlR47_29140	PchlR47_29140	11495.8	1.42881	0.254417	5.616	1.95429e-08	0.0225052	CP019399	6455894	6458020	708	elongation factor G	WP_013789755.1	FUSA	GO:0003674,GO:0003676,GO:0003723,GO:0003746,GO:0005488,GO:0005575,GO:0005622,GO:0005623,GO:0005737,GO:0006412,GO:0006414,GO:0008135,GO:0008150,GO:0008152,GO:0009058,GO:0009059,GO:0009987,GO:0010467,GO:0019538,GO:0034645,GO:0043170,GO:0044237,GO:0044238,GO:0044249,GO:0044260,GO:0044267,GO:0044424,GO:0044464,GO:0071704,GO:0097159,GO:1901363,GO:1901576		0QHS2	J	Catalyzes the GTP-dependent ribosomal translocation step during translation elongation. During this step, the ribosome changes from the pre-translocational (PRE) to the post- translocational (POST) state as the newly formed A-site-bound peptidyl-tRNA and P-site-bound deacylated tRNA move to the P and E sites, respectively. Catalyzes the coordinated movement of the two tRNA molecules, the mRNA and…	NA	708	G3DSA:3.30.70.870,G3DSA:3.30.230.10,G3DSA:3.40.50.300,G3DSA:3.30.70.240,G3DSA:2.40.30.10	MF_00054_B;Elongation factor G [fusA].;GO:0003746,GO:0005525,GO:0005622,GO:0006414	PTHR23115,PTHR23115,PTHR23115:SF13,PTHR23115:SF13,PTHR23115:SF13,PTHR23115	PF00009;Elongation factor Tu GTP binding domain;date=22-07-2017,PF14492;Elongation Factor G, domain II;date=22-07-2017,PF00679;Elongation factor G C-terminus;date=22-07-2017,PF03144;Elongation factor Tu domain 2;GO:0005525,PF03764;Elongation factor G, domain IV;GO:0005525	NA	GTP-binding elongation factor signature,GTP-binding elongation factor signature,GTP-binding elongation factor signature,GTP-binding elongation factor signature,GTP-binding elongation factor signature	PS00301;Translational (tr)-type guanine nucleotide-binding (G) domain signature.	PS51722;Translational (tr)-type guanine nucleotide-binding (G) domain profile.	NA	Elongation factor G, domain IV,Elongation factor G C-terminus	SSF50447,SSF54211,SSF54980,SSF54980,SSF52540	TIGR00484;EF-G: translation elongation factor G,TIGR00231;small_GTP: small GTP-binding protein domain	NA
5022	PchlR47_29170	PchlR47_29170	3185.53	1.48937	0.275727	5.40161	6.6044e-08	0.0321612	CP019399	6468207	6468707	166	50S ribosomal protein L10	WP_019693882.1	RPLJ	GO:0003674,GO:0003735,GO:0005198,GO:0005575,GO:0005618,GO:0005623,GO:0005886,GO:0006412,GO:0008150,GO:0008152,GO:0009058,GO:0009059,GO:0009987,GO:0010467,GO:0016020,GO:0019538,GO:0030312,GO:0034645,GO:0040007,GO:0043170,GO:0044237,GO:0044238,GO:0044249,GO:0044260,GO:0044267,GO:0044464,GO:0071704,GO:0071944,GO:1901576	map03010	0QPXR	J	50S ribosomal protein L10	NA	166	NA	MF_00362;50S ribosomal protein L10 [rplJ].;date=22-07-2017	PTHR11560,PTHR11560:SF8	PF00466;Ribosomal protein L10;GO:0005622,GO:0042254	NA	NA	PS01109;Ribosomal protein L10 signature.	NA	NA	NA	SSF160369	NA	NA
5024	PchlR47_29180	PchlR47_29180	1405.54	1.60927	0.310932	5.17564	2.27136e-07	0.0458071	CP019399	6469601	6470032	143	50S ribosomal protein L11	WP_008374187.1	RPLK	GO:0003674,GO:0003735,GO:0005198,GO:0005575,GO:0005618,GO:0005623,GO:0006412,GO:0008150,GO:0008152,GO:0009058,GO:0009059,GO:0009987,GO:0010467,GO:0019538,GO:0030312,GO:0034645,GO:0040007,GO:0043170,GO:0044237,GO:0044238,GO:0044249,GO:0044260,GO:0044267,GO:0044464,GO:0071704,GO:0071944,GO:1901576	map03010	0QQ09	J	This protein binds directly to 23S ribosomal RNA ()	NA	143	G3DSA:1.10.10.250,G3DSA:3.30.1550.10	MF_00736;50S ribosomal protein L11 [rplK].;GO:0003735,GO:0005840,GO:0006412	PTHR11661	PF03946;Ribosomal protein L11, N-terminal domain;date=22-07-2017,PF00298;Ribosomal protein L11, RNA binding domain;GO:0003735,GO:0005840,GO:0006412	NA	NA	PS00359;Ribosomal protein L11 signature.	NA	NA	Ribosomal protein L11/L12	SSF54747,SSF46906	TIGR01632;L11_bact: ribosomal protein uL11	NA
5026	PchlR47_29190	PchlR47_29190	3409.8	1.48618	0.279376	5.31963	1.03981e-07	0.0366839	CP019399	6470694	6471062	122	preprotein translocase subunit SecE	WP_019693884.1	SECE	GO:0005575,GO:0005623,GO:0005886,GO:0006810,GO:0006886,GO:0008104,GO:0008150,GO:0009306,GO:0009987,GO:0015031,GO:0016020,GO:0016021,GO:0031224,GO:0032940,GO:0033036,GO:0034613,GO:0043952,GO:0044425,GO:0044464,GO:0044699,GO:0044763,GO:0044765,GO:0045184,GO:0046903,GO:0046907,GO:0051179,GO:0051234,GO:0051641,GO:0051649,GO:0055085,GO:0065002,GO:0070727,GO:0071702,GO:0071806,GO:0071944	map03060,map03070	0QTZ0	U	preprotein translocase subunit SecE	NA	122	G3DSA:1.20.5.1030	MF_00422;Protein translocase subunit SecE [secE].;date=22-07-2017	NA	PF00584;SecE/Sec61-gamma subunits of protein translocation complex;GO:0006605,GO:0006886,GO:0016020	NA	Bacterial translocase SecE signature,Bacterial translocase SecE signature,Bacterial translocase SecE signature,Bacterial translocase SecE signature	PS01067;Protein secE/sec61-gamma signature.	NA	NA	NA	NA	TIGR00964;secE_bact: preprotein translocase, SecE subunit	93-115,12-34,39-58
5092	PchlR47_29540	PchlR47_29540	5348.7	1.20513	0.169052	7.12875	1.01285e-12	0.000944014	CP019399	6544060	6545757	565	amine oxidase	WP_009404218.1	DAVB	GO:0003674,GO:0003824,GO:0004497,GO:0008150,GO:0008152,GO:0009405,GO:0016491,GO:0016701,GO:0016703,GO:0044710,GO:0050361,GO:0051704,GO:0055114	map00260,map00330,map00340,map00350,map00360,map00380,map00950,map00982,map01100,map01110,map04726,map04728,map05030,map05031,map05034	1709H	E	Tryptophan 2-monooxygenase	NA	565	G3DSA:3.50.50.60,G3DSA:3.50.50.60,G3DSA:3.40.50.720,G3DSA:3.90.660.10,G3DSA:3.90.660.10	NA	PTHR10742:SF251,PTHR10742	PF01593;Flavin containing amine oxidoreductase;GO:0016491,GO:0055114	NA	NA	NA	NA	NA	NA	SSF51905,SSF51905,SSF54373	NA	NA
5093	PchlR47_29545	PchlR47_29545	2280.48	1.16047	0.195406	5.93879	2.87133e-09	0.0122111	CP019399	6545862	6546656	264	carbon-nitrogen hydrolase	WP_007947815.1	DAVA		map00240,map00330,map00380,map00410,map00460,map00627,map00643,map00770,map00910,map00983,map01100,map01120	0QU3N	S	nitrilase cyanide hydratase and apolipoprotein n-acyltransferase	NA	264	G3DSA:3.60.110.10	NA	PTHR23088	PF00795;Carbon-nitrogen hydrolase;GO:0006807,GO:0016810	NA	NA	PS01227;Uncharacterized protein family UPF0012 signature.	PS50263;Carbon-nitrogen hydrolase domain profile.	NA	NA	SSF56317	NA	NA
5116	PchlR47_29660	PchlR47_29660	1038.92	1.79837	0.326969	5.50011	3.79553e-08	0.0276312	CP019399	6570419	6571474	351	biotin synthase BioB	WP_017129971.1	BIOB	GO:0003674,GO:0003824,GO:0004076,GO:0005488,GO:0006082,GO:0006766,GO:0006767,GO:0006768,GO:0006790,GO:0006807,GO:0008150,GO:0008152,GO:0009058,GO:0009102,GO:0009110,GO:0009987,GO:0016053,GO:0016740,GO:0016782,GO:0016783,GO:0018130,GO:0019752,GO:0032787,GO:0034641,GO:0042364,GO:0043436,GO:0043603,GO:0043604,GO:0044237,GO:0044249,GO:0044271,GO:0044272,GO:0044281,GO:0044283,GO:0044710,GO:0044711,GO:…	map00780,map01100	0QK1E	H	Catalyzes the conversion of dethiobiotin (DTB) to biotin by the insertion of a sulfur atom into dethiobiotin via a radical- based mechanism ()	NA	351	G3DSA:3.20.20.70	MF_01694;Biotin synthase [bioB].;GO:0004076,GO:0009102	PTHR22976:SF25,PTHR22976	PF04055;Radical SAM superfamily;GO:0003824,GO:0051536,PF06968;Biotin and Thiamin Synthesis associated domain;date=22-07-2017	PIRSF001619	NA	NA	NA	NA	Biotin and Thiamin Synthesis associated domain,Elongator protein 3, MiaB family, Radical SAM	SSF102114	TIGR00433;bioB: biotin synthase	NA
5125	PchlR47_29710	PchlR47_29710	520.701	2.15656	0.231537	9.31409	1.23005e-20	2.36022e-06	CP019399	6583034	6584974	646	cyclic nucleotide-binding protein	WP_008008176.1				0QIH5	T	Cyclic nucleotide-binding protein	NA	646	G3DSA:3.10.580.10,G3DSA:2.60.120.10	NA	PTHR11911,PTHR11911:SF75	PF10335;Putative nucleotidyltransferase substrate binding domain;date=22-07-2017,PF03445;Putative nucleotidyltransferase DUF294;GO:0008773,PF00571;CBS domain;date=22-07-2017,PF00571;CBS domain;date=22-07-2017,PF00027;Cyclic nucleotide-binding domain;date=22-07-2017	NA	NA	NA	PS51371;CBS domain profile.,PS51371;CBS domain profile.,PS50042;cAMP/cGMP binding motif profile.	NA	Domain in cystathionine beta-synthase and other proteins.,Domain in cystathionine beta-synthase and other proteins.,Cyclic nucleotide-monophosphate binding domain	SSF54631,SSF51206	NA	NA
5126	PchlR47_29715	PchlR47_29715	196.112	1.51157	0.232196	6.50988	7.52092e-11	0.00385376	CP019399	6584971	6585678	235	DNA polymerase III subunit epsilon	WP_007904151.1			map00230,map00240,map01100,map03030,map03430,map03440	0RAPQ	L	dna polymerase iii	NA	235	G3DSA:3.30.420.10	NA	PTHR30231	PF00929;Exonuclease;date=22-07-2017	NA	NA	NA	NA	NA	Target=PchlR47_29715 40 210	SSF53098	NA	NA
5127	PchlR47_29720	PchlR47_29720	296.86	1.70915	0.259302	6.59135	4.35844e-11	0.00315455	CP019399	6585953	6586471	172	RNA polymerase subunit sigma	WP_003211093.1	FIUI			17DB8	K	RNA polymerase sigma factor	NA	172	G3DSA:1.10.10.10,G3DSA:1.10.1740.10	NA	PTHR30173,PTHR30173:SF9	PF04542;Sigma-70 region 2;GO:0003677,GO:0003700,GO:0006352,GO:0006355,GO:0016987,PF08281;Sigma-70, region 4;GO:0003677,GO:0003700,GO:0006352,GO:0006355,GO:0016987	NA	NA	NA	NA	NA	NA	SSF88946,SSF88659	TIGR02937;sigma70-ECF: RNA polymerase sigma factor, sigma-70 family	NA
5128	PchlR47_29725	PchlR47_29725	800.83	1.28139	0.247058	5.18662	2.1415e-07	0.0451345	CP019399	6586468	6587454	328	amino acid ABC transporter substrate-binding protein	WP_016704088.1				1787U	T	Anti-feci sigma factor, fecr	NA	328	NA	NA	PTHR30273	PF04773;FecR protein;date=22-07-2017	PIRSF018266	NA	NA	NA	NA	NA	NA	NA	86-104
5190	PchlR47_30095	PchlR47_30095	1478.01	1.0663	0.158514	6.72686	1.73368e-11	0.00237356	CP019399	6671031	6672026	331	ArsR family transcriptional regulator	WP_003176623.1	ARSR			0QJBN	K	transcriptional regulator, ArsR family	NA	331	G3DSA:3.40.50.150,G3DSA:1.10.10.10	NA	PTHR10108	PF13489;Methyltransferase domain;date=22-07-2017,PF12840;Helix-turn-helix domain;date=22-07-2017	NA	Bacterial regulatory protein ArsR family signature,Bacterial regulatory protein ArsR family signature,Bacterial regulatory protein ArsR family signature	NA	PS50987;ArsR-type HTH domain profile.	NA	helix_turn_helix, Arsenical Resistance Operon Repressor	SSF53335,SSF46785	NA	NA
5191	PchlR47_30100	PchlR47_30100	811.451	1.14102	0.198836	5.73848	9.5531e-09	0.0175038	CP019399	6672046	6673236	396	methionine adenosyltransferase	WP_009051273.1	METK	GO:0000166,GO:0000287,GO:0001882,GO:0001883,GO:0003674,GO:0003824,GO:0004478,GO:0005488,GO:0005524,GO:0005575,GO:0005622,GO:0005623,GO:0005737,GO:0005829,GO:0006082,GO:0006139,GO:0006520,GO:0006556,GO:0006575,GO:0006725,GO:0006732,GO:0006790,GO:0006807,GO:0008150,GO:0008152,GO:0008652,GO:0009058,GO:0009108,GO:0009116,GO:0009119,GO:0009163,GO:0009987,GO:0016053,GO:0016740,GO:0016765,GO:0017076,GO:…	map00270,map01100,map01110	0QHZD	H	Catalyzes the formation of S-adenosylmethionine from methionine and ATP. The overall synthetic reaction is composed of two sequential steps, AdoMet formation and the subsequent tripolyphosphate hydrolysis which occurs prior to release of AdoMet from the enzyme ()	NA	396	G3DSA:3.30.300.10,G3DSA:3.30.300.10,G3DSA:3.30.300.10	MF_00086;S-adenosylmethionine synthase [metK].;GO:0004478,GO:0005524,GO:0006556	PTHR11964:SF1,PTHR11964	PF02773;S-adenosylmethionine synthetase, C-terminal domain;GO:0004478,GO:0006556,PF02772;S-adenosylmethionine synthetase, central domain;GO:0004478,GO:0006556,PF00438;S-adenosylmethionine synthetase, N-terminal domain;GO:0004478,GO:0006556	PIRSF000497	NA	PS00376;S-adenosylmethionine synthase signature 1.,PS00377;S-adenosylmethionine synthase signature 2.	NA	NA	NA	SSF55973,SSF55973,SSF55973	TIGR01034;metK: methionine adenosyltransferase	NA
5378	PchlR47_31105	PchlR47_31105	3615.94	-1.17168	0.163509	-7.16587	7.7296e-13	0.000873613	CP019399	6884613	6885134	173	disulfide bond formation protein B	WP_009051434.1	DSBB	GO:0005575,GO:0005623,GO:0005886,GO:0016020,GO:0044464,GO:0071944		0QTY5	O	Required for disulfide bond formation in some periplasmic proteins. Acts by oxidizing the DsbA protein ()	NA	173	G3DSA:1.20.1550.10	MF_00286;Disulfide bond formation protein B [dsbB].;date=22-07-2017	NA	PF02600;Disulfide bond formation protein DsbB;GO:0015035,GO:0016020	NA	NA	NA	NA	NA	NA	SSF158442	NA	7-29,140-162,68-90,39-61
5570	PchlR47_32140	PchlR47_32140	2631.22	1.24681	0.241551	5.16171	2.44705e-07	0.046592	CP019399	7098770	7100185	471	pyruvate carboxylase subunit A	WP_011064323.1	PYCA		map00020,map00061,map00253,map00620,map00640,map00720,map01100,map01110,map01120,map01230	0R70W	C	Pyruvate carboxylase subunit A	NA	471	G3DSA:3.30.470.20,G3DSA:3.30.1490.20,G3DSA:3.40.50.20	NA	PTHR18866:SF86,PTHR18866	PF02786;Carbamoyl-phosphate synthase L chain, ATP binding domain;GO:0005524,PF00289;Carbamoyl-phosphate synthase L chain, N-terminal domain;GO:0003824,GO:0008152,PF02785;Biotin carboxylase C-terminal domain;date=22-07-2017	NA	NA	PS00866;Carbamoyl-phosphate synthase subdomain signature 1.,PS00867;Carbamoyl-phosphate synthase subdomain signature 2.	PS50979;Biotin carboxylation domain profile.,PS50975;ATP-grasp fold profile.	NA	Biotin carboxylase C-terminal domain	SSF51246,SSF52440,SSF56059	NA	NA
5646	PchlR47_32580	PchlR47_32580	1003.32	1.47864	0.260352	5.67937	1.35194e-08	0.0197633	CP019399	7194255	7195937	560	membrane protein insertase YidC	WP_015886658.1	YIDC	GO:0003674,GO:0005215,GO:0005575,GO:0005623,GO:0005886,GO:0005887,GO:0006457,GO:0006461,GO:0006810,GO:0008104,GO:0008150,GO:0008152,GO:0008565,GO:0009987,GO:0015031,GO:0016020,GO:0016021,GO:0016043,GO:0016044,GO:0019538,GO:0022607,GO:0022892,GO:0031224,GO:0031226,GO:0032977,GO:0033036,GO:0034613,GO:0040007,GO:0043170,GO:0043933,GO:0044085,GO:0044237,GO:0044238,GO:0044260,GO:0044267,GO:0044425,GO:…	map03060,map03070	0QIEV	U	Required for the insertion and or proper folding and or complex formation of integral membrane proteins into the membrane. Involved in integration of membrane proteins that insert both dependently and independently of the Sec translocase complex, as well as at least some lipoproteins. Aids folding of multispanning membrane proteins ()	NA	560	NA	MF_01810;Membrane protein insertase YidC [yidC].;GO:0016021,GO:0051205	PTHR12428:SF14,PTHR12428	PF14849;YidC periplasmic domain;date=22-07-2017,PF02096;60Kd inner membrane protein;GO:0016021,GO:0051205	NA	YidC translocation/secretion protein signature,YidC translocation/secretion protein signature,YidC translocation/secretion protein signature,60kDa inner membrane protein signature,60kDa inner membrane protein signature,60kDa inner membrane protein signature,60kDa inner membrane protein signature,60kDa inner membrane protein signature,60kDa inner membrane protein signature,60kDa inner membrane pro…	NA	NA	NA	NA	NA	TIGR03593;yidC_nterm: membrane protein insertase, YidC/Oxa1 family, N-terminal domain,TIGR03592;yidC_oxa1_cterm: membrane protein insertase, YidC/Oxa1 family	436-458,371-393,513-535
T3
	ID	X.x	baseMean	log2FoldChange	lfcSE	stat	pvalue	padj	RefSeqID	start	end	length	gene_name	protein_seq_best_match	predicted_gene_name	GO_terms	KEGG_pathways	bestOG	COGcat	eggNOGannot	X.y	length1	Gene3D	HamapGO	PANTHER	Pfam	PIRSF	PRINTS	ProSitePatterns	ProSiteProfiles	SignalP	SMART	SUPERFAMILY	TIGRFAM	TMHMM
62	PchlR47_00305	PchlR47_00305	4757.58	-1.15115	0.181147	-6.35481	2.08684e-10	0.0308179	CP019399	60748	62349	533	cytochrome c oxidase subunit I	WP_009683607.1	CTAD	GO:0003674,GO:0003824,GO:0004129,GO:0005215,GO:0005575,GO:0005623,GO:0005886,GO:0006091,GO:0006810,GO:0006811,GO:0006812,GO:0006818,GO:0008150,GO:0008152,GO:0008324,GO:0009987,GO:0015002,GO:0015075,GO:0015077,GO:0015078,GO:0015672,GO:0015992,GO:0016020,GO:0016491,GO:0016675,GO:0016676,GO:0022857,GO:0022890,GO:0022891,GO:0022892,GO:0034220,GO:0044237,GO:0044464,GO:0044699,GO:0044710,GO:0044763,GO:…	map00190,map00910,map01100	0QHTP	C	oxidase) subunit I	NA	533	G3DSA:1.20.210.10	NA	PTHR10422,PTHR10422:SF22	PF00115;Cytochrome C and Quinol oxidase polypeptide I;GO:0004129,GO:0005506,GO:0009055,GO:0009060,GO:0016021,GO:0020037,GO:0055114	NA	Cytochrome c oxidase subunit I signature,Cytochrome c oxidase subunit I signature,Cytochrome c oxidase subunit I signature,Cytochrome c oxidase subunit I signature,Cytochrome c oxidase subunit I signature,Cytochrome c oxidase subunit I signature,Cytochrome c oxidase subunit I signature,Cytochrome c oxidase subunit I signature,Cytochrome c oxidase subunit I signature,Cytochrome c oxidase subunit I…	PS00077;Heme-copper oxidase catalytic subunit, copper B binding region signature.	PS50855;Cytochrome oxidase subunit I profile.	NA	NA	SSF81442	TIGR02891;CtaD_CoxA: cytochrome c oxidase, subunit I	323-345,38-60,358-380,257-279,395-417,122-144,206-228,164-186,471-493,434-456,286-308,80-102
67	PchlR47_00330	PchlR47_00330	285.912	-1.28978	0.214404	-6.01568	1.79131e-09	0.0479664	CP019399	64958	65551	197	hypothetical protein	WP_007924315.1	BMUL_0464			0QVR4	S	NA	NA	197	NA	NA	NA	NA	NA	NA	NA	NA	NA	NA	NA	NA	26-44
95	PchlR47_00470	PchlR47_00470	250.015	2.64568	0.279928	9.45127	3.34743e-21	0.000141165	CP019399	93040	94371	443	glutamate/aspartate, proton symporter GltP	WP_007924276.1	GLTP	GO:0003674,GO:0005215,GO:0005310,GO:0005342,GO:0005343,GO:0005575,GO:0005623,GO:0005886,GO:0006810,GO:0006811,GO:0006812,GO:0006814,GO:0006820,GO:0006835,GO:0008150,GO:0008324,GO:0008509,GO:0008514,GO:0009987,GO:0015075,GO:0015077,GO:0015081,GO:0015291,GO:0015293,GO:0015294,GO:0015296,GO:0015370,GO:0015672,GO:0015711,GO:0015849,GO:0016020,GO:0017153,GO:0022804,GO:0022857,GO:0022890,GO:0022891,GO:…	map02020	0QHST	C	Responsible for the transport of dicarboxylates such as succinate, fumarate, and malate from the periplasm across the membrane ()	NA	443	G3DSA:1.10.3860.10	NA	PTHR11958,PTHR11958:SF26	PF00375;Sodium:dicarboxylate symporter family;GO:0006835,GO:0016020,GO:0017153	NA	Glutamate-aspartate symporter signature,Glutamate-aspartate symporter signature,Glutamate-aspartate symporter signature,Glutamate-aspartate symporter signature,Glutamate-aspartate symporter signature,Glutamate-aspartate symporter signature,Glutamate-aspartate symporter signature,Glutamate-aspartate symporter signature	PS00714;Sodium:dicarboxylate symporter family signature 2.,PS00713;Sodium:dicarboxylate symporter family signature 1.	NA	NA	NA	SSF118215	NA	154-176,49-71,390-412,234-256,84-106,353-375,7-29,202-224
116	PchlR47_00585	PchlR47_00585	5205.43	2.16799	0.283777	7.63975	2.17642e-14	0.00449693	CP019399	117140	118321	393	acyl-CoA dehydrogenase	WP_008569597.1	GCDH	GO:0003674,GO:0003824,GO:0003995,GO:0004361,GO:0006082,GO:0006520,GO:0006629,GO:0006807,GO:0008150,GO:0008152,GO:0009056,GO:0009063,GO:0009987,GO:0016054,GO:0016491,GO:0016627,GO:0019752,GO:0040007,GO:0043436,GO:0044237,GO:0044238,GO:0044248,GO:0044255,GO:0044281,GO:0044282,GO:0044710,GO:0044712,GO:0046395,GO:0055114,GO:0071704,GO:1901564,GO:1901565,GO:1901575	map00071,map00281,map00310,map00380,map01100,map01110	0QJE5	I	Dehydrogenase	NA	393	G3DSA:1.20.140.10,G3DSA:2.40.110.10,G3DSA:1.10.540.10	NA	PTHR10909,PTHR10909:SF152	PF02770;Acyl-CoA dehydrogenase, middle domain;GO:0003995,GO:0055114,PF00441;Acyl-CoA dehydrogenase, C-terminal domain;GO:0016627,GO:0055114,PF02771;Acyl-CoA dehydrogenase, N-terminal domain;GO:0008152,GO:0016627,GO:0050660,GO:0055114	NA	NA	PS00073;Acyl-CoA dehydrogenases signature 2.	NA	NA	NA	SSF47203,SSF56645	NA	NA
182	PchlR47_00960	PchlR47_00960	60.4627	2.2802	0.35442	6.43361	1.24605e-10	0.0280972	NA	NA	NA	NA	NA	NA	NA	NA	NA	NA	NA	NA	NA	NA	NA	NA	NA	NA	NA	NA	NA	NA	NA	NA	NA	NA	NA
224	PchlR47_01195	PchlR47_01195	278.292	1.50474	0.247653	6.07602	1.23205e-09	0.0439461	CP019399	273414	274154	246	hypothetical protein	WP_007919521.1	MAQU_2564			0QXVZ	S	NA	NA	246	NA	NA	NA	PF13503;Domain of unknown function (DUF4123);date=22-07-2017	NA	NA	NA	NA	NA	NA	NA	NA	NA
225	PchlR47_01200	PchlR47_01200	617.924	1.60143	0.249979	6.40624	1.49148e-10	0.0291609	CP019399	274144	276186	680	type IV secretion protein Rhs	WP_016705040.1	VGRG-1		map03070	16Q7X	M	Rhs element vgr protein	NA	680	G3DSA:2.40.50.230,G3DSA:3.55.50.10	NA	PTHR32305,PTHR32305:SF8	PF05954;Phage late control gene D protein (GPD);date=22-07-2017,PF04717;Phage-related baseplate assembly protein;date=22-07-2017	NA	NA	NA	NA	NA	NA	SSF69279,SSF69255,SSF69349,SSF69279	TIGR01646;vgr_GE: Rhs element Vgr protein,TIGR03361;VI_Rhs_Vgr: type VI secretion system Vgr family protein	NA
275	PchlR47_01480	PchlR47_01480	589.899	1.42574	0.236271	6.03434	1.59614e-09	0.0467922	CP019399	332841	334382	513	phosphoenolpyruvate carboxykinase (ATP)	WP_019750189.1	PCKA	GO:0000287,GO:0003674,GO:0003824,GO:0004611,GO:0004612,GO:0005488,GO:0005509,GO:0005575,GO:0005622,GO:0005623,GO:0005737,GO:0005975,GO:0005996,GO:0006006,GO:0006094,GO:0008150,GO:0008152,GO:0009058,GO:0016051,GO:0016829,GO:0016830,GO:0016831,GO:0019318,GO:0019319,GO:0043167,GO:0043169,GO:0044238,GO:0044424,GO:0044464,GO:0044723,GO:0046364,GO:0046872,GO:0071704,GO:1901576	map00010,map00020,map00620,map00710,map01100,map01110,map01120	0QHX5	C	phosphoenolpyruvate carboxylase	NA	513	G3DSA:3.40.449.10,G3DSA:3.90.228.20,G3DSA:3.90.228.20	MF_00453;Phosphoenolpyruvate carboxykinase [ATP] [pckA].;GO:0004612,GO:0005524,GO:0006094	PTHR30031:SF0,PTHR30031	PF01293;Phosphoenolpyruvate carboxykinase;GO:0004612,GO:0005524,GO:0006094	PIRSF006294	NA	PS00532;Phosphoenolpyruvate carboxykinase (ATP) signature.	NA	NA	NA	SSF53795,SSF68923	TIGR00224;pckA: phosphoenolpyruvate carboxykinase (ATP)	NA
285	PchlR47_01530	PchlR47_01530	1061.42	-3.58265	0.207138	-17.296	5.04189e-67	9.73983e-14	CP019399	344698	347046	782	CbbBc protein	WP_019651494.1	FDHF	GO:0003674,GO:0003824,GO:0005575,GO:0005623,GO:0005886,GO:0008150,GO:0008152,GO:0016020,GO:0016491,GO:0044464,GO:0044710,GO:0055114,GO:0071944	map00630,map00680,map01100,map01120	0QHQQ	C	Oxidoreductase, alpha molybdopterin subunit	NA	782	G3DSA:3.40.50.740,G3DSA:3.40.50.740,G3DSA:3.40.228.10	NA	PTHR11615,PTHR11615,PTHR11615,PTHR11615:SF114,PTHR11615:SF114,PTHR11615:SF114	PF00384;Molybdopterin oxidoreductase;GO:0016491,GO:0055114	PIRSF000144	NA	NA	NA	NA	NA	SSF53706,SSF50692	TIGR01701;Fdhalpha-like: oxidoreductase alpha (molybdopterin) subunit	NA
286	PchlR47_01535	PchlR47_01535	134.396	-3.3549	0.317343	-10.5718	4.02537e-26	1.2501e-05	CP019399	347043	347882	279	sulfurtransferase FdhD	WP_017478125.1	FDHD	GO:0005575,GO:0005622,GO:0005623,GO:0005737,GO:0044424,GO:0044464		0QM3N	C	Necessary for formate dehydrogenase activity ()	NA	279	G3DSA:3.10.20.10,G3DSA:3.40.140.10	NA	PTHR30592:SF1,PTHR30592	PF02634;FdhD/NarQ family;GO:0016783	PIRSF015626	NA	NA	NA	NA	NA	SSF53927	TIGR00129;fdhD_narQ: formate dehydrogenase family accessory protein FdhD	NA
366	PchlR47_01950	PchlR47_01950	814.49	1.82027	0.242243	7.51425	5.72369e-14	0.00543878	CP019399	434657	436477	606	GTP-binding protein TypA	WP_007939427.1	TYPA	GO:0005575,GO:0005618,GO:0005623,GO:0005886,GO:0006412,GO:0006950,GO:0008150,GO:0008152,GO:0009058,GO:0009059,GO:0009266,GO:0009409,GO:0009628,GO:0009987,GO:0010467,GO:0016020,GO:0019538,GO:0030312,GO:0034645,GO:0043170,GO:0044237,GO:0044238,GO:0044249,GO:0044260,GO:0044267,GO:0044464,GO:0050896,GO:0071704,GO:0071944,GO:1901576		0QIPQ	T	gtp-binding protein typa	NA	606	G3DSA:3.30.70.240,G3DSA:3.30.70.870,G3DSA:2.40.30.10,G3DSA:3.40.50.300,G3DSA:2.40.50.250	NA	PTHR23115,PTHR23115,PTHR23115:SF14,PTHR23115:SF14	PF03144;Elongation factor Tu domain 2;GO:0005525,PF00009;Elongation factor Tu GTP binding domain;date=22-07-2017,PF00679;Elongation factor G C-terminus;date=22-07-2017	NA	GTP-binding elongation factor signature,GTP-binding elongation factor signature,GTP-binding elongation factor signature,GTP-binding elongation factor signature	PS00301;Translational (tr)-type guanine nucleotide-binding (G) domain signature.	PS51722;Translational (tr)-type guanine nucleotide-binding (G) domain profile.	NA	NA	SSF52540,SSF54980,SSF54980,SSF50447	TIGR00231;small_GTP: small GTP-binding protein domain,TIGR01394;TypA_BipA: GTP-binding protein TypA/BipA	NA
378	PchlR47_02015	PchlR47_02015	782.864	-1.90499	0.291763	-6.52924	6.61023e-11	0.0249743	CP019399	448923	450605	560	urocanate hydratase	WP_007909286.1	HUTU	GO:0005575,GO:0005622,GO:0005623,GO:0005737,GO:0044424,GO:0044464	map00340,map01100	0QIMT	E	Imidazolonepropionate hydrolase	NA	560	G3DSA:3.40.50.10730,G3DSA:3.40.1770.10,G3DSA:3.40.1770.10	MF_00577;Urocanate hydratase [hutU].;GO:0016153	PTHR12216,PTHR12216:SF2	PF01175;Urocanase;GO:0016153	PIRSF001423	NA	PS01233;Urocanase signature.	NA	NA	NA	SSF111326	TIGR01228;hutU: urocanate hydratase	NA
379	PchlR47_02020	PchlR47_02020	268.457	-2.10712	0.285032	-7.39256	1.44031e-13	0.00658904	CP019399	450723	452186	487	cytosine permease	WP_009046562.1	CODB			0QITK	F	cytosine purines, uracil, thiamine, allantoin permease	NA	487	NA	NA	PTHR31806:SF1,PTHR31806	PF02133;Permease for cytosine/purines, uracil, thiamine, allantoin;GO:0005215,GO:0016020,GO:0055085	PIRSF002744	NA	NA	NA	NA	NA	NA	NA	60-82,431-453,97-119,399-418,356-378,329-351,298-317,140-157,199-221,236-258,271-293,33-55,162-179
381	PchlR47_02030	PchlR47_02030	282.261	-1.62431	0.262973	-6.17674	6.54376e-10	0.0389922	CP019399	453301	454152	283	ABC transporter permease	WP_016395379.1	PROW	GO:0003674,GO:0003824,GO:0005215,GO:0005575,GO:0006139,GO:0006152,GO:0006163,GO:0006195,GO:0006200,GO:0006725,GO:0006753,GO:0006793,GO:0006796,GO:0006807,GO:0006810,GO:0006811,GO:0006820,GO:0006865,GO:0008150,GO:0008152,GO:0009056,GO:0009116,GO:0009117,GO:0009119,GO:0009123,GO:0009125,GO:0009126,GO:0009128,GO:0009141,GO:0009143,GO:0009144,GO:0009146,GO:0009150,GO:0009154,GO:0009158,GO:0009161,GO:…	map02010	0RAHM	E	glycine betaine transporter membrane protein	NA	283	G3DSA:1.10.3720.10	NA	PTHR30177:SF2,PTHR30177	PF00528;Binding-protein-dependent transport system inner membrane component;GO:0006810,GO:0016020	NA	NA	NA	PS50928;ABC transporter integral membrane type-1 domain profile.	NA	NA	SSF161098	NA	96-118,70-89,221-238,141-163,49-66,248-267
418	PchlR47_02215	PchlR47_02215	1505.41	2.59069	0.260316	9.9521	2.46926e-23	4.83958e-05	CP019399	494282	494500	72	50S ribosomal protein L31	WP_007925855.1	RPME	GO:0003674,GO:0003735,GO:0005198,GO:0005488,GO:0005575,GO:0005622,GO:0005623,GO:0005737,GO:0005829,GO:0005840,GO:0006412,GO:0008150,GO:0008152,GO:0008270,GO:0009058,GO:0009059,GO:0009987,GO:0010467,GO:0015934,GO:0019538,GO:0022625,GO:0022626,GO:0030529,GO:0032991,GO:0034645,GO:0040007,GO:0043167,GO:0043169,GO:0043170,GO:0043226,GO:0043228,GO:0043229,GO:0043232,GO:0044237,GO:0044238,GO:0044249,GO:…	map03010	0QVKH	J	Binds the 23S rRNA ()	NA	72	NA	MF_00501;50S ribosomal protein L31 [rpmE].;GO:0003735,GO:0005622,GO:0005840,GO:0006412	NA	PF01197;Ribosomal protein L31;GO:0003735,GO:0005622,GO:0005840,GO:0006412	NA	Ribosomal protein L31 signature,Ribosomal protein L31 signature,Ribosomal protein L31 signature	PS01143;Ribosomal protein L31 signature.	NA	NA	NA	SSF143800	TIGR00105;L31: ribosomal protein bL31	NA
421	PchlR47_02230	PchlR47_02230	566.253	1.54531	0.210597	7.33777	2.17179e-13	0.00719714	CP019399	496905	499343	812	peptidase	WP_007899223.1	MRCA	GO:0000270,GO:0003674,GO:0003824,GO:0004180,GO:0004185,GO:0005488,GO:0005575,GO:0005576,GO:0005623,GO:0005886,GO:0005887,GO:0006022,GO:0006023,GO:0006024,GO:0006807,GO:0008144,GO:0008150,GO:0008152,GO:0008233,GO:0008236,GO:0008238,GO:0008360,GO:0008658,GO:0008955,GO:0009002,GO:0009058,GO:0009059,GO:0009252,GO:0009273,GO:0009636,GO:0009987,GO:0010941,GO:0016020,GO:0016021,GO:0016740,GO:0016757,GO:…	map00550,map01100	0RB2K	M	Penicillin-binding protein 1a	NA	812	G3DSA:3.40.710.10,G3DSA:3.40.710.10,G3DSA:3.40.710.10,G3DSA:2.40.50.140,G3DSA:1.10.3810.10	NA	PTHR32282:SF5,PTHR32282,PTHR32282,PTHR32282,PTHR32282:SF5,PTHR32282:SF5	PF00905;Penicillin binding protein transpeptidase domain;GO:0008658,PF00912;Transglycosylase;date=22-07-2017	NA	NA	NA	NA	NA	NA	SSF56601,SSF56601,SSF56601,SSF56601,SSF53955	TIGR02074;PBP_1a_fam: penicillin-binding protein, 1A family	47300
430	PchlR47_02280	PchlR47_02280	1244.25	1.72806	0.259614	6.65627	2.80871e-11	0.0204592	CP019399	508121	512566	1481	glutamate synthase	WP_017363393.1	GLTB	GO:0003674,GO:0003824,GO:0004355,GO:0005575,GO:0005622,GO:0005623,GO:0006082,GO:0006520,GO:0006536,GO:0006537,GO:0006807,GO:0008150,GO:0008152,GO:0008652,GO:0009058,GO:0009064,GO:0009084,GO:0009342,GO:0009987,GO:0015930,GO:0016053,GO:0016491,GO:0016638,GO:0016639,GO:0019752,GO:0031026,GO:0032991,GO:0043234,GO:0043436,GO:0043648,GO:0043650,GO:0044237,GO:0044238,GO:0044249,GO:0044281,GO:0044283,GO:…	map00250,map00630,map00910,map01100,map01110,map01120,map01230	0QJBU	E	Glutamate synthase	NA	1481	G3DSA:3.60.20.10,G3DSA:3.20.20.70,G3DSA:2.160.20.60,G3DSA:3.20.20.70	NA	PTHR11938:SF59,PTHR11938	PF04898;Glutamate synthase central domain;GO:0006807,GO:0015930,GO:0055114,PF01493;GXGXG motif;GO:0008152,GO:0016491,GO:0055114,PF01645;Conserved region in glutamate synthase;GO:0006537,GO:0015930,GO:0016638,GO:0055114,PF00310;Glutamine amidotransferases class-II;GO:0008152	NA	NA	NA	PS51278;Glutamine amidotransferase type 2 domain profile.	NA	NA	SSF51395,SSF69336,SSF56235	NA	NA
547	PchlR47_02880	PchlR47_02880	1394.31	2.07921	0.223457	9.30477	1.34285e-20	0.000190801	CP019399	650969	651868	299	hypothetical protein	WP_008157005.1				0QTJX	S	Inherit from proNOG: Membrane	NA	299	NA	NA	NA	NA	NA	NA	NA	NA	NA	NA	NA	NA	220-242,150-172,193-215,249-271,17-39,49-66,94-113
693	PchlR47_03650	PchlR47_03650	1471.5	-2.66119	0.192415	-13.8305	1.66906e-43	1.18573e-09	CP019399	826573	827922	449	aspartate aminotransferase family protein	WP_007930703.1	APTA	GO:0003674,GO:0003824,GO:0004644,GO:0006082,GO:0006520,GO:0006807,GO:0008150,GO:0008152,GO:0008483,GO:0009987,GO:0016223,GO:0016740,GO:0016741,GO:0016742,GO:0016769,GO:0019752,GO:0043436,GO:0044237,GO:0044238,GO:0044281,GO:0044710,GO:0071704,GO:1901564	map00280,map00330,map00410,map00640,map00780,map01100	173ED	E	Catalyzes the transfer of the alpha-amino group from S- adenosyl-L-methionine (SAM) to 7-keto-8-aminopelargonic acid (KAPA) to form 7,8-diaminopelargonic acid (DAPA). It is the only animotransferase known to utilize SAM as an amino donor ()	NA	449	G3DSA:3.40.640.10,G3DSA:3.90.1150.10,G3DSA:3.90.1150.10	NA	PTHR11986,PTHR11986:SF60	PF00202;Aminotransferase class-III;GO:0008483,GO:0030170	NA	NA	PS00600;Aminotransferases class-III pyridoxal-phosphate attachment site.	NA	NA	NA	SSF53383	NA	NA
694	PchlR47_03655	PchlR47_03655	2604.25	-2.26993	0.231115	-9.82164	9.08494e-23	6.52605e-05	CP019399	828063	829556	497	methylmalonate-semialdehyde dehydrogenase (CoA acylating)	WP_019825759.1	MMSA		map00280,map00410,map00562,map00640,map01100	0QIBK	C	Methylmalonate-semialdehyde dehydrogenase	NA	497	G3DSA:3.40.309.10,G3DSA:3.40.605.10	NA	PTHR11699:SF27,PTHR11699	PF00171;Aldehyde dehydrogenase family;GO:0008152,GO:0016491,GO:0055114	NA	NA	PS00070;Aldehyde dehydrogenases cysteine active site.	NA	NA	NA	SSF53720	TIGR01722;MMSDH: methylmalonate-semialdehyde dehydrogenase (acylating)	NA
704	PchlR47_03720	PchlR47_03720	322.202	-5.78715	0.422921	-13.6838	1.2696e-42	1.91004e-09	CP019399	848309	849160	283	xylose isomerase	WP_009046847.1				0QNG1	G	Xylose Isomerase Domain-Containing protein	NA	283	G3DSA:3.20.20.150	NA	NA	PF01261;Xylose isomerase-like TIM barrel;date=22-07-2017	NA	NA	NA	NA	NA	NA	SSF51658	NA	NA
716	PchlR47_03780	PchlR47_03780	191.263	-2.65282	0.254344	-10.43	1.8083e-25	1.70565e-05	CP019399	859116	859757	213	arylformamidase	WP_015634049.1	KYNB	GO:0003674,GO:0003824,GO:0004061,GO:0006082,GO:0006520,GO:0006568,GO:0006569,GO:0006575,GO:0006576,GO:0006586,GO:0006725,GO:0006807,GO:0008150,GO:0008152,GO:0009056,GO:0009063,GO:0009072,GO:0009074,GO:0009308,GO:0009310,GO:0009987,GO:0016054,GO:0016787,GO:0016810,GO:0016811,GO:0019439,GO:0019441,GO:0019752,GO:0032787,GO:0034641,GO:0042180,GO:0042402,GO:0042430,GO:0042436,GO:0042537,GO:0043420,GO:…	map00380,map00630,map01100	172JN	E	Catalyzes the hydrolysis of N-formyl-L-kynurenine to L- kynurenine, the second step in the kynurenine pathway of tryptophan degradation ()	NA	213	G3DSA:3.50.30.50	MF_01969;Kynurenine formamidase [kynB].;GO:0004328,GO:0019441	PTHR31118	PF04199;Putative cyclase;GO:0004061,GO:0019441	NA	NA	NA	NA	NA	NA	SSF102198	TIGR03035;trp_arylform: arylformamidase	NA
717	PchlR47_03785	PchlR47_03785	309.213	-1.3182	0.217337	-6.06524	1.31757e-09	0.0446038	CP019399	859865	860719	284	tryptophan 2%2C3-dioxygenase	WP_009046857.1	KYNA	GO:0003674,GO:0003824,GO:0004833,GO:0005488,GO:0006082,GO:0006084,GO:0006139,GO:0006461,GO:0006520,GO:0006568,GO:0006569,GO:0006575,GO:0006576,GO:0006586,GO:0006637,GO:0006725,GO:0006732,GO:0006733,GO:0006753,GO:0006793,GO:0006796,GO:0006807,GO:0008150,GO:0008152,GO:0009056,GO:0009058,GO:0009063,GO:0009072,GO:0009074,GO:0009108,GO:0009117,GO:0009165,GO:0009308,GO:0009310,GO:0009435,GO:0009987,GO:…	map00380,map01100	0QK2I	E	Catalyzes the oxidative cleavage of the L-tryptophan (L- Trp) pyrrole ring ()	NA	284	NA	MF_01972;Tryptophan 2,3-dioxygenase [kynA].;GO:0004833,GO:0019441,GO:0020037	PTHR10138	PF03301;Tryptophan 2,3-dioxygenase;GO:0004833,GO:0019441,GO:0020037,PF03301;Tryptophan 2,3-dioxygenase;GO:0004833,GO:0019441,GO:0020037	NA	NA	NA	NA	NA	NA	SSF140959	TIGR03036;trp_2_3_diox: tryptophan 2,3-dioxygenase	NA
723	PchlR47_03820	PchlR47_03820	281.453	-4.05038	0.324343	-12.488	8.6848e-36	6.41917e-08	CP019399	867493	868743	416	kynureninase	P83788.1	KYNU		map00380,map01100	16SCI	E	Catalyzes the cleavage of L-kynurenine (L-Kyn) and L-3- hydroxykynurenine (L-3OHKyn) into anthranilic acid (AA) and 3- hydroxyanthranilic acid (3-OHAA), respectively ()	NA	416	G3DSA:3.90.1150.10,G3DSA:3.40.640.10	MF_01970;Kynureninase [kynU].;GO:0005737,GO:0006569,GO:0009435,GO:0030170,GO:0030429	PTHR14084	PF00266;Aminotransferase class-V;GO:0008152	PIRSF038800	NA	NA	NA	NA	NA	SSF53383	TIGR01814;kynureninase: kynureninase	NA
724	PchlR47_03825	PchlR47_03825	91.962	-2.80413	0.347188	-8.07669	6.65477e-16	0.00205962	CP019399	868965	870371	468	amino acid permease	WP_007927406.1	GABP			0R0DV	E	amino acid	NA	468	NA	NA	PTHR11785,PTHR11785:SF26	PF00324;Amino acid permease;GO:0006810,GO:0016020,GO:0055085	PIRSF006060	NA	PS00218;Amino acid permeases signature.	NA	NA	NA	NA	NA	365-387,408-430,251-270,29-51,338-360,285-307,208-230,166-188,435-454,136-153,56-78,99-121
764	PchlR47_04050	PchlR47_04050	7609.62	1.84437	0.276954	6.6595	2.74764e-11	0.0204166	CP019399	916733	917836	367	hypothetical protein	WP_011251402.1				176GS	S	NA	NA	367	G3DSA:3.60.15.10	NA	NA	NA	NA	NA	NA	NA	NA	NA	SSF56281	NA	NA
765	PchlR47_04055	PchlR47_04055	5955.39	1.60817	0.224313	7.16929	7.53865e-13	0.00923055	CP019399	917839	920070	743	hypothetical protein	WP_011251403.1				16Y5M	S	uBA THIF-type NAD FAD binding	NA	743	G3DSA:3.40.50.720,G3DSA:3.40.140.10	NA	NA	PF14464;Prokaryotic homologs of the JAB domain;date=22-07-2017,PF00899;ThiF family;GO:0008641,PF14457;Prokaryotic E2 family A;date=22-07-2017	NA	NA	NA	NA	NA	NA	SSF102712,SSF69572	NA	NA
766	PchlR47_04060	PchlR47_04060	3833.71	1.86606	0.262443	7.11034	1.15759e-12	0.0101258	CP019399	920057	921271	404	hypothetical protein	PF01734.20				17EQC	S	Patatin-like phospholipase	NA	404	G3DSA:3.40.1090.10,G3DSA:3.40.1090.10	NA	NA	PF01734;Patatin-like phospholipase;GO:0006629	NA	NA	NA	NA	NA	NA	SSF52151,SSF52151	NA	NA
782	PchlR47_04155	PchlR47_04155	1237.52	-1.78764	0.232908	-7.6753	1.65037e-14	0.00427492	CP019399	942384	943151	255	transcriptional regulator PdhR	WP_008018798.1	PDHR	GO:0001071,GO:0003674,GO:0003700,GO:0006355,GO:0008150,GO:0009889,GO:0009890,GO:0009891,GO:0009892,GO:0009893,GO:0010468,GO:0010556,GO:0010557,GO:0010558,GO:0010604,GO:0010605,GO:0010628,GO:0010629,GO:0019219,GO:0019222,GO:0031323,GO:0031324,GO:0031325,GO:0031326,GO:0031327,GO:0031328,GO:0045892,GO:0045893,GO:0045934,GO:0045935,GO:0048518,GO:0048519,GO:0048522,GO:0048523,GO:0050789,GO:0050794,GO:…		0QJ53	K	Transcriptional regulator	NA	255	G3DSA:1.20.120.530,G3DSA:1.10.10.10	NA	PTHR11751,PTHR11751:SF287	PF07729;FCD domain;date=22-07-2017,PF00392;Bacterial regulatory proteins, gntR family;GO:0003700,GO:0006355	NA	GntR bacterial regulatory protein HTH signature,GntR bacterial regulatory protein HTH signature	NA	PS50949;GntR-type HTH domain profile.	NA	helix_turn_helix gluconate operon transcriptional repressor,Target=PchlR47_04155 99 231	SSF46785,SSF48008	NA	NA
808	PchlR47_04285	PchlR47_04285	2631.3	2.14321	0.211666	10.1254	4.26015e-24	3.39326e-05	CP019399	967087	968568	493	transcription termination/antitermination protein NusA	WP_003235027.1	NUSA	GO:0003674,GO:0003676,GO:0003723,GO:0005488,GO:0005575,GO:0005618,GO:0005622,GO:0005623,GO:0005737,GO:0005829,GO:0005886,GO:0006139,GO:0006351,GO:0006353,GO:0006355,GO:0006725,GO:0006807,GO:0008150,GO:0008152,GO:0009058,GO:0009059,GO:0009889,GO:0009987,GO:0010467,GO:0010468,GO:0010556,GO:0016020,GO:0016070,GO:0018130,GO:0019219,GO:0019222,GO:0019438,GO:0030312,GO:0031323,GO:0031326,GO:0031554,GO:…		0QHRT	K	Transcription elongation factor NusA	NA	493	G3DSA:3.30.300.20,G3DSA:3.30.1480.10,G3DSA:3.30.300.20,G3DSA:2.40.50.140,G3DSA:1.10.150.20,G3DSA:1.10.150.20	MF_00945_B;Transcription termination/antitermination protein NusA [nusA].;GO:0006353,GO:0031564	PTHR22648,PTHR22648:SF0	PF00575;S1 RNA binding domain;GO:0003676,PF13184;NusA-like KH domain;GO:0003723,PF08529;NusA N-terminal domain;GO:0003700,GO:0031554,PF14520;Helix-hairpin-helix domain;date=22-07-2017,PF14520;Helix-hairpin-helix domain;date=22-07-2017	NA	NA	NA	PS50084;Type-1 KH domain profile.,PS50126;S1 domain profile.	NA	Ribosomal protein S1-like RNA-binding domain	SSF47794,SSF69705,SSF54814,SSF50249,SSF54814,SSF47794	TIGR01953;NusA: transcription termination factor NusA,TIGR01954;nusA_Cterm_rpt: transcription termination factor NusA, C-terminal duplication,TIGR01954;nusA_Cterm_rpt: transcription termination factor NusA, C-terminal duplication	NA
809	PchlR47_04290	PchlR47_04290	5355.81	1.78925	0.23677	7.55691	4.12766e-14	0.0050709	CP019399	968595	971108	837	translation initiation factor IF-2	WP_011059202.1	INFB	GO:0003674,GO:0003676,GO:0003723,GO:0003743,GO:0005488,GO:0005575,GO:0005576,GO:0005618,GO:0005622,GO:0005623,GO:0005737,GO:0005886,GO:0006412,GO:0006413,GO:0008135,GO:0008150,GO:0008152,GO:0009058,GO:0009059,GO:0009987,GO:0010467,GO:0016020,GO:0019538,GO:0030312,GO:0034645,GO:0040007,GO:0043170,GO:0044237,GO:0044238,GO:0044249,GO:0044260,GO:0044267,GO:0044424,GO:0044464,GO:0071704,GO:0071944,GO:…		0R8E8	J	One of the essential components for the initiation of protein synthesis. Protects formylmethionyl-tRNA from spontaneous hydrolysis and promotes its binding to the 30S ribosomal subunits. Also involved in the hydrolysis of GTP during the formation of the 70S ribosomal complex ()	NA	837	G3DSA:3.40.50.300,G3DSA:3.40.50.10050,G3DSA:2.40.30.10,G3DSA:2.40.30.10,G3DSA:3.30.56.50	MF_00100_B;Translation initiation factor IF-2 [infB].;GO:0003743,GO:0005525,GO:0005622,GO:0006413	PTHR23115:SF41,PTHR23115:SF41,PTHR23115:SF41,PTHR23115,PTHR23115,PTHR23115,PTHR23115:SF41,PTHR23115	PF11987;Translation-initiation factor 2;date=22-07-2017,PF04760;Translation initiation factor IF-2, N-terminal region;date=22-07-2017,PF08364;Bacterial translation initiation factor IF-2 associated region;date=22-07-2017,PF03144;Elongation factor Tu domain 2;GO:0005525,PF03144;Elongation factor Tu domain 2;GO:0005525,PF00009;Elongation factor Tu GTP binding domain;date=22-07-2017	NA	NA	PS01176;Initiation factor 2 signature.	PS51722;Translational (tr)-type guanine nucleotide-binding (G) domain profile.	NA	NA	SSF52540,SSF50447,SSF46955,SSF50447,SSF52156	TIGR00231;small_GTP: small GTP-binding protein domain,TIGR00487;IF-2: translation initiation factor IF-2	NA
812	PchlR47_04305	PchlR47_04305	6256.4	1.93254	0.238694	8.09633	5.66425e-16	0.00198734	CP019399	972726	972995	89	30S ribosomal protein S15	WP_004424394.1	RPSO	GO:0003674,GO:0003676,GO:0003723,GO:0003735,GO:0005198,GO:0005488,GO:0005575,GO:0005622,GO:0005623,GO:0005737,GO:0005829,GO:0005840,GO:0005886,GO:0006139,GO:0006378,GO:0006396,GO:0006397,GO:0006412,GO:0006725,GO:0006807,GO:0008150,GO:0008152,GO:0009058,GO:0009059,GO:0009987,GO:0010467,GO:0015935,GO:0016020,GO:0016070,GO:0016071,GO:0019538,GO:0019843,GO:0022626,GO:0022627,GO:0030529,GO:0031123,GO:…	map03010	0QTP7	J	One of the primary rRNA binding proteins, it binds directly to 16S rRNA where it helps nucleate assembly of the platform of the 30S subunit by binding and bridging several RNA helices of the 16S rRNA ()	NA	89	G3DSA:1.10.287.10	MF_01343_B;30S ribosomal protein S15 [rpsO].;GO:0003735,GO:0005840,GO:0006412	PTHR23321	PF00312;Ribosomal protein S15;GO:0003735,GO:0005622,GO:0005840,GO:0006412	NA	NA	PS00362;Ribosomal protein S15 signature.	NA	NA	NA	SSF47060	TIGR00952;S15_bact: ribosomal protein uS15	NA
813	PchlR47_04310	PchlR47_04310	1783.03	2.02767	0.274479	7.38736	1.49777e-13	0.00662535	CP019399	973192	975297	701	polyribonucleotide nucleotidyltransferase	WP_008436846.1	PNP	GO:0000166,GO:0000175,GO:0003674,GO:0003676,GO:0003723,GO:0003729,GO:0003824,GO:0004518,GO:0004527,GO:0004532,GO:0004540,GO:0004654,GO:0005488,GO:0005575,GO:0005618,GO:0005622,GO:0005623,GO:0005737,GO:0005829,GO:0005886,GO:0006139,GO:0006401,GO:0006402,GO:0006725,GO:0006807,GO:0008150,GO:0008152,GO:0008408,GO:0009056,GO:0009057,GO:0009987,GO:0016020,GO:0016070,GO:0016071,GO:0016740,GO:0016772,GO:…	map00230,map00240,map03018	0QIAA	J	Involved in mRNA degradation. Hydrolyzes single-stranded polyribonucleotides processively in the 3'- to 5'-direction ()	NA	701	G3DSA:3.30.1370.10,G3DSA:1.10.10.400,G3DSA:3.30.230.70,G3DSA:3.30.230.70,G3DSA:2.40.50.140	MF_01595;Polyribonucleotide nucleotidyltransferase [pnp].;GO:0003723,GO:0004654,GO:0006402	PTHR11252	PF00575;S1 RNA binding domain;GO:0003676,PF00013;KH domain;GO:0003723,PF01138;3' exoribonuclease family, domain 1;date=22-07-2017,PF01138;3' exoribonuclease family, domain 1;date=22-07-2017,PF03726;Polyribonucleotide nucleotidyltransferase, RNA binding domain;GO:0000175,GO:0003723,GO:0006396,PF03725;3' exoribonuclease family, domain 2;date=22-07-2017,PF03725;3' exoribonuclease family, domain 2;da…	PIRSF005499	NA	NA	PS50126;S1 domain profile.,PS50084;Type-1 KH domain profile.	NA	Ribosomal protein S1-like RNA-binding domain,K homology RNA-binding domain	SSF54211,SSF55666,SSF54211,SSF46915,SSF54791,SSF55666,SSF50249	TIGR03591;polynuc_phos: polyribonucleotide nucleotidyltransferase	NA
832	PchlR47_04405	PchlR47_04405	363.509	1.54314	0.244893	6.30129	2.9517e-10	0.0331189	CP019399	1002139	1002819	226	PKHD-type hydroxylase	WP_007953697.1	YBIX	GO:0006873,GO:0006875,GO:0006879,GO:0006950,GO:0006974,GO:0008150,GO:0009987,GO:0019725,GO:0030003,GO:0033554,GO:0042592,GO:0044699,GO:0044763,GO:0046916,GO:0048878,GO:0050801,GO:0050896,GO:0051716,GO:0055065,GO:0055072,GO:0055076,GO:0055080,GO:0055082,GO:0065007,GO:0065008		0QQB9	S	PKHD-type hydroxylase	NA	226	NA	MF_00657;PKHD-type hydroxylase YbiX [ybiX].;GO:0016706,GO:0055114	NA	PF13640;2OG-Fe(II) oxygenase superfamily;GO:0016491,GO:0016706,GO:0055114	NA	NA	NA	PS51471;Fe(2+) 2-oxoglutarate dioxygenase domain profile.	NA	Prolyl 4-hydroxylase alpha subunit homologues.	SSF51197,SSF51197	NA	NA
842	PchlR47_04460	PchlR47_04460	304.041	2.24688	0.248524	9.04092	1.55355e-19	0.000310759	CP019399	1011883	1013466	527	peptide chain release factor 3	WP_003287982.1	PRFC	GO:0000166,GO:0001882,GO:0001883,GO:0003674,GO:0003676,GO:0003723,GO:0003747,GO:0003824,GO:0003924,GO:0005488,GO:0005575,GO:0005622,GO:0005623,GO:0005737,GO:0005840,GO:0006139,GO:0006152,GO:0006163,GO:0006184,GO:0006195,GO:0006412,GO:0006415,GO:0006725,GO:0006753,GO:0006793,GO:0006796,GO:0006807,GO:0008079,GO:0008135,GO:0008150,GO:0008152,GO:0009056,GO:0009058,GO:0009059,GO:0009116,GO:0009117,GO:…		0QI9T	J	Increases the formation of ribosomal termination complexes and stimulates activities of RF-1 and RF-2. It binds guanine nucleotides and has strong preference for UGA stop codons. It may interact directly with the ribosome. The stimulation of RF- 1 and RF-2 is significantly reduced by GTP and GDP, but not by GMP ()	NA	527	G3DSA:3.30.70.870,G3DSA:2.40.30.10,G3DSA:3.40.50.300	MF_00072;Peptide chain release factor 3 [prfC].;GO:0005525,GO:0005737,GO:0006415,GO:0016149	PTHR23115,PTHR23115:SF69	PF14492;Elongation Factor G, domain II;date=22-07-2017,PF03144;Elongation factor Tu domain 2;GO:0005525,PF00009;Elongation factor Tu GTP binding domain;date=22-07-2017	NA	GTP-binding elongation factor signature,GTP-binding elongation factor signature,GTP-binding elongation factor signature,GTP-binding elongation factor signature,GTP-binding elongation factor signature	PS00301;Translational (tr)-type guanine nucleotide-binding (G) domain signature.	PS51722;Translational (tr)-type guanine nucleotide-binding (G) domain profile.	NA	NA	SSF52540,SSF54980,SSF50447	TIGR00503;prfC: peptide chain release factor 3,TIGR00231;small_GTP: small GTP-binding protein domain	NA
872	PchlR47_04610	PchlR47_04610	1483.2	1.33279	0.204274	6.52451	6.82256e-11	0.0250929	CP019399	1046780	1047817	345	rod shape-determining protein	WP_019342600.1	MREB	GO:0000003,GO:0000910,GO:0005575,GO:0005618,GO:0005623,GO:0007049,GO:0008150,GO:0008360,GO:0009274,GO:0009276,GO:0009987,GO:0019954,GO:0022402,GO:0022603,GO:0022604,GO:0030312,GO:0030313,GO:0031975,GO:0032505,GO:0043093,GO:0044464,GO:0044699,GO:0044763,GO:0050789,GO:0050793,GO:0050794,GO:0051128,GO:0051301,GO:0065007,GO:0065008,GO:0071944		0QIZN	D	Rod shape-determining protein mreb	NA	345	G3DSA:3.30.420.40,G3DSA:3.30.420.40,G3DSA:3.30.420.40,G3DSA:3.90.640.10	NA	PTHR19375:SF117,PTHR19375	PF06723;MreB/Mbl protein;GO:0000902	NA	Bacterial cell shape determinant MreB/Mbl protein signature,Bacterial cell shape determinant MreB/Mbl protein signature,Bacterial cell shape determinant MreB/Mbl protein signature,Bacterial cell shape determinant MreB/Mbl protein signature,Bacterial cell shape determinant MreB/Mbl protein signature	NA	NA	NA	NA	SSF53067,SSF53067	TIGR00904;mreB: cell shape determining protein, MreB/Mrl family	NA
883	PchlR47_04665	PchlR47_04665	4553.11	2.47102	0.271345	9.10658	8.50206e-20	0.000279099	CP019399	1060548	1061924	458	class II fumarate hydratase	WP_016981173.1	FUMC	GO:0003674,GO:0003824,GO:0004333,GO:0005575,GO:0005576,GO:0005618,GO:0005622,GO:0005623,GO:0005737,GO:0005829,GO:0005886,GO:0006091,GO:0006099,GO:0008150,GO:0008152,GO:0009060,GO:0009987,GO:0015980,GO:0016020,GO:0016829,GO:0016835,GO:0016836,GO:0030312,GO:0040007,GO:0044237,GO:0044238,GO:0044424,GO:0044444,GO:0044464,GO:0044710,GO:0045333,GO:0055114,GO:0071944	map00020,map00720,map01100,map01110,map01120,map05200,map05211	0QHQ4	C	fumarate hydratase Class II	NA	458	G3DSA:1.10.275.10,G3DSA:1.10.40.30,G3DSA:1.20.200.10	MF_00743;Fumarate hydratase class II [fumC].;GO:0004333,GO:0006106,GO:0045239	PTHR11444,PTHR11444:SF1	PF10415;Fumarase C C-terminus;GO:0006099,GO:0016829,PF00206;Lyase;date=22-07-2017	NA	Fumarate lyase superfamily signature,Fumarate lyase superfamily signature,Fumarate lyase superfamily signature,Fumarate lyase superfamily signature,Argininosuccinate lyase family signature,Argininosuccinate lyase family signature,Argininosuccinate lyase family signature	PS00163;Fumarate lyases signature.	NA	NA	NA	SSF48557	NA	NA
884	PchlR47_04670	PchlR47_04670	1225.62	2.68306	0.255933	10.4835	1.02906e-25	1.54169e-05	CP019399	1061952	1062401	149	hypothetical protein	WP_009046996.1				0QZNC	S	NA	NA	149	G3DSA:1.25.40.10	NA	NA	PF13414;TPR repeat;date=22-07-2017	NA	NA	NA	NA	NA	NA	SSF48452	NA	NA
885	PchlR47_04675	PchlR47_04675	1980.5	2.5194	0.317355	7.93875	2.04232e-15	0.00264331	CP019399	1062403	1063014	203	superoxide dismutase	WP_017336535.1	SODA	GO:0000302,GO:0000303,GO:0003674,GO:0003824,GO:0004784,GO:0005488,GO:0006801,GO:0006950,GO:0006979,GO:0008150,GO:0008152,GO:0009987,GO:0010035,GO:0016209,GO:0016491,GO:0016721,GO:0019430,GO:0030145,GO:0033554,GO:0034599,GO:0034614,GO:0042221,GO:0043167,GO:0043169,GO:0044237,GO:0044699,GO:0044710,GO:0044763,GO:0046872,GO:0046914,GO:0050896,GO:0051716,GO:0055114,GO:0070887,GO:0071451,GO:0072593,GO:…	map04146,map05016	0QJHJ	P	Destroys radicals which are normally produced within the cells and which are toxic to biological systems ()	NA	203	G3DSA:1.10.287.990	NA	PTHR11404:SF9,PTHR11404	PF02777;Iron/manganese superoxide dismutases, C-terminal domain;GO:0004784,GO:0006801,GO:0046872,GO:0055114,PF00081;Iron/manganese superoxide dismutases, alpha-hairpin domain;GO:0004784,GO:0006801,GO:0046872,GO:0055114	PIRSF000349	Manganese superoxide dismutase signature,Manganese superoxide dismutase signature,Manganese superoxide dismutase signature,Manganese superoxide dismutase signature,Manganese superoxide dismutase signature	PS00088;Manganese and iron superoxide dismutases signature.	NA	NA	NA	SSF46609,SSF54719	NA	NA
886	PchlR47_04680	PchlR47_04680	2999.39	2.47069	0.294042	8.40253	4.36945e-17	0.00113372	CP019399	1063047	1063940	297	ZIP family metal transporter	WP_007929884.1	ZUPT	GO:0000041,GO:0003674,GO:0005215,GO:0005375,GO:0005381,GO:0005384,GO:0005575,GO:0005623,GO:0005886,GO:0006810,GO:0006811,GO:0006812,GO:0006824,GO:0006825,GO:0006826,GO:0006828,GO:0008150,GO:0008324,GO:0009987,GO:0015075,GO:0015086,GO:0015087,GO:0015088,GO:0015093,GO:0015684,GO:0015691,GO:0016020,GO:0022857,GO:0022890,GO:0022891,GO:0022892,GO:0030001,GO:0034220,GO:0034755,GO:0035434,GO:0044464,GO:…		0QMIQ	P	Mediates zinc uptake. May also transport other divalent cations ()	NA	297	NA	NA	PTHR11065	PF02535;ZIP Zinc transporter;GO:0016020,GO:0030001,GO:0046873,GO:0055085	NA	NA	NA	NA	NA	NA	NA	NA	13-35,111-130,244-266,217-239,156-178,279-296,45-67,188-210,79-101
904	PchlR47_04770	PchlR47_04770	308.289	1.87388	0.228806	8.18982	2.61628e-16	0.00166751	CP019399	1076092	1076727	211	ATP phosphoribosyltransferase	WP_009398242.1	HISG	GO:0000105,GO:0003674,GO:0003824,GO:0003879,GO:0005575,GO:0005622,GO:0005623,GO:0005737,GO:0006082,GO:0006520,GO:0006547,GO:0006725,GO:0006807,GO:0008150,GO:0008152,GO:0008652,GO:0009058,GO:0009987,GO:0016053,GO:0016740,GO:0016757,GO:0016763,GO:0018130,GO:0019438,GO:0019752,GO:0034641,GO:0043436,GO:0044237,GO:0044238,GO:0044249,GO:0044281,GO:0044283,GO:0044424,GO:0044464,GO:0044710,GO:0044711,GO:…	map00340,map01100,map01110,map01230	0QJKX	E	Catalyzes the condensation of ATP and 5-phosphoribose 1- diphosphate to form N'-(5'-phosphoribosyl)-ATP (PR-ATP). Has a crucial role in the pathway because the rate of histidine biosynthesis seems to be controlled primarily by regulation of HisG enzymatic activity ()	NA	211	G3DSA:3.40.190.10,G3DSA:3.40.190.10	MF_01018;ATP phosphoribosyltransferase [hisG].;GO:0000105,GO:0003879	PTHR21403:SF2,PTHR21403	PF01634;ATP phosphoribosyltransferase;GO:0000105,GO:0003879,GO:0005737	NA	NA	PS01316;ATP phosphoribosyltransferase signature.	NA	NA	NA	SSF53850	TIGR00070;hisG: ATP phosphoribosyltransferase	NA
950	PchlR47_05005	PchlR47_05005	460.641	-1.78678	0.252809	-7.06772	1.57504e-12	0.0109078	CP019399	1121190	1122284	364	pyruvate dehydrogenase (acetyl-transferring) E1 component subunit alpha	WP_007932384.1	PDHA		map00010,map00020,map00280,map00620,map00650,map01100,map01110,map01120,map04066	0QIE4	C	E1 component, alpha subunit	NA	364	G3DSA:3.40.50.970	NA	PTHR11516:SF18,PTHR11516	PF00676;Dehydrogenase E1 component;GO:0008152,GO:0016624	NA	NA	NA	NA	NA	NA	SSF52518	TIGR03181;PDH_E1_alph_x: pyruvate dehydrogenase (acetyl-transferring) E1 component, alpha subunit	NA
951	PchlR47_05010	PchlR47_05010	544.233	-2.52728	0.25884	-9.76385	1.6092e-22	7.31431e-05	CP019399	1122277	1123263	328	alpha-ketoacid dehydrogenase subunit beta	WP_016701736.1	BKDB		map00010,map00020,map00620,map00650,map01100,map01110,map01120,map04066	0QJRV	C	dehydrogenase, E1 component	NA	328	G3DSA:3.40.50.920,G3DSA:3.40.50.970	NA	PTHR11624,PTHR11624:SF70	PF02780;Transketolase, C-terminal domain;GO:0003824,GO:0008152,PF02779;Transketolase, pyrimidine binding domain;date=22-07-2017	NA	NA	NA	NA	NA	Transketolase, pyrimidine binding domain	SSF52922,SSF52518	NA	NA
952	PchlR47_05015	PchlR47_05015	580.086	-2.25726	0.257383	-8.77006	1.78571e-18	0.000548197	CP019399	1123274	1124383	369	branched-chain alpha-keto acid dehydrogenase subunit E2	WP_009042236.1	PDHC		map00010,map00020,map00280,map00310,map00620,map01100,map01110,map01120	0QJD2	C	branched-chain alpha-keto acid dehydrogenase subunit E2	NA	369	G3DSA:3.30.559.10,G3DSA:2.40.50.100,G3DSA:4.10.320.10	NA	PTHR23151,PTHR23151:SF46	PF00198;2-oxoacid dehydrogenases acyltransferase (catalytic domain);GO:0008152,GO:0016746,PF02817;e3 binding domain;GO:0008152,GO:0016746,PF00364;Biotin-requiring enzyme;date=22-07-2017	NA	NA	NA	PS50968;Biotinyl/lipoyl domain profile.	NA	NA	SSF47005,SSF52777,SSF51230	NA	NA
960	PchlR47_05055	PchlR47_05055	90.1473	1.76653	0.295006	5.98811	2.12295e-09	0.0497453	CP019399	1130877	1133237	786	TonB-dependent siderophore receptor	WP_012722383.1	FECA	GO:0000041,GO:0003674,GO:0005215,GO:0005381,GO:0005575,GO:0005623,GO:0006810,GO:0006811,GO:0006812,GO:0006826,GO:0008150,GO:0008324,GO:0009279,GO:0009987,GO:0015075,GO:0015091,GO:0015682,GO:0016020,GO:0019867,GO:0022857,GO:0022890,GO:0022891,GO:0022892,GO:0030001,GO:0030312,GO:0030313,GO:0031975,GO:0034220,GO:0034755,GO:0044462,GO:0044464,GO:0044699,GO:0044763,GO:0044765,GO:0046873,GO:0046915,GO:…		0QIT9	P	receptor	NA	786	G3DSA:2.170.130.10,G3DSA:2.40.170.20	NA	PTHR30442	PF00593;TonB dependent receptor;GO:0004872,GO:0006810,GO:0016020,PF07660;Secretin and TonB N terminus short domain;GO:0019867,PF07715;TonB-dependent Receptor Plug Domain;GO:0004872,GO:0006810,GO:0016020	NA	NA	PS01156;TonB-dependent receptor proteins signature 2.	NA	12420	Secretin and TonB N terminus short domain	SSF56935	TIGR01783;TonB-siderophor: TonB-dependent siderophore receptor	NA
964	PchlR47_05075	PchlR47_05075	132.811	1.55364	0.253653	6.12507	9.06463e-10	0.0412397	CP019399	1135437	1137011	524	peptidase	WP_019093371.1				0QM6X	S	PepSY-associated TM helix domain-containing protein	NA	524	NA	NA	NA	PF13703;PepSY-associated TM helix;date=22-07-2017,PF13706;PepSY-associated TM helix;date=22-07-2017	NA	NA	NA	NA	NA	NA	NA	NA	385-404,12-34,190-212,141-163,480-499,419-436,443-465,342-364
1014	PchlR47_05345	PchlR47_05345	125.142	-1.92569	0.312621	-6.15982	7.28261e-10	0.0396493	CP019399	1195492	1196811	439	cyanate transporter	WP_007957345.1	YEAN	GO:0005575,GO:0005623,GO:0005886,GO:0016020,GO:0044464,GO:0071944		0QJ2I	P	transporter	NA	439	G3DSA:1.20.1250.20,G3DSA:1.20.1250.20	NA	PTHR24003:SF442,PTHR24003	PF07690;Major Facilitator Superfamily;GO:0016021,GO:0055085	NA	NA	NA	NA	NA	NA	SSF103473	TIGR00896;CynX: cyanate transporter	145-167,372-394,55-77,121-140,317-339,208-230,409-431,179-198,251-273,288-310,343-365,92-114
1025	PchlR47_05400	PchlR47_05400	52.9644	2.21616	0.347615	6.37534	1.82558e-10	0.0300451	CP019399	1207163	1207591	142	DNA polymerase III subunit chi	WP_003221918.1	HOLC	GO:0003674,GO:0003824,GO:0003887,GO:0005575,GO:0005622,GO:0005623,GO:0006139,GO:0006259,GO:0006260,GO:0006275,GO:0006725,GO:0006807,GO:0008150,GO:0008152,GO:0009058,GO:0009059,GO:0009360,GO:0009889,GO:0009891,GO:0009893,GO:0009987,GO:0010556,GO:0010557,GO:0010604,GO:0016740,GO:0016772,GO:0016779,GO:0019219,GO:0019222,GO:0030174,GO:0031323,GO:0031325,GO:0031326,GO:0031328,GO:0032298,GO:0032991,GO:…	map00230,map00240,map01100,map03030,map03430,map03440	17801	L	dna polymerase III (Chi subunit)	NA	142	G3DSA:3.40.50.10110	NA	NA	PF04364;DNA polymerase III chi subunit, HolC;GO:0003677,GO:0003887,GO:0006260	NA	NA	NA	NA	NA	NA	SSF102400	NA	NA
1038	PchlR47_05465	PchlR47_05465	537.912	1.53027	0.21244	7.2033	5.87713e-13	0.00883921	CP019399	1223700	1224011	103	NGG1p interacting factor NIF3	WP_003205254.1			map05134	0QTME	S	Inherit from COG: ngg1p interacting factor 3 protein, nif3	NA	103	G3DSA:3.30.70.830	NA	NA	NA	NA	NA	NA	NA	NA	NA	SSF102705	NA	NA
1056	PchlR47_05560	PchlR47_05560	2362.94	1.69546	0.249874	6.78527	1.15873e-11	0.0169038	CP019399	1242685	1243437	250	tRNA (guanosine(37)-N1)-methyltransferase TrmD	WP_020289545.1	TRMD	GO:0001510,GO:0003674,GO:0003824,GO:0005575,GO:0005622,GO:0005623,GO:0005737,GO:0006139,GO:0006396,GO:0006399,GO:0006400,GO:0006725,GO:0006807,GO:0008033,GO:0008150,GO:0008152,GO:0008168,GO:0008173,GO:0008175,GO:0008757,GO:0009019,GO:0009451,GO:0009987,GO:0010467,GO:0016070,GO:0016423,GO:0016740,GO:0016741,GO:0030488,GO:0032259,GO:0034470,GO:0034641,GO:0034660,GO:0040007,GO:0043170,GO:0043412,GO:…	map00900,map01100,map01110	0QHVA	J	Specifically methylates guanosine-37 in various tRNAs ()	NA	250	G3DSA:1.10.1270.20,G3DSA:3.40.1280.10	MF_00605;tRNA (guanine-N(1)-)-methyltransferase [trmD].;GO:0008033,GO:0052906	PTHR32125:SF1,PTHR32125	PF01746;tRNA (Guanine-1)-methyltransferase;date=22-07-2017	PIRSF000386	NA	NA	NA	NA	NA	SSF75217	TIGR00088;trmD: tRNA (guanine(37)-N(1))-methyltransferase	NA
1057	PchlR47_05565	PchlR47_05565	964.28	2.50471	0.271659	9.22005	2.96963e-20	0.000223939	CP019399	1243483	1243833	116	50S ribosomal protein L19	WP_010220244.1	RPLS	GO:0003674,GO:0003735,GO:0005198,GO:0005575,GO:0005623,GO:0005886,GO:0006412,GO:0008150,GO:0008152,GO:0009058,GO:0009059,GO:0009987,GO:0010467,GO:0016020,GO:0019538,GO:0034645,GO:0040007,GO:0043170,GO:0044237,GO:0044238,GO:0044249,GO:0044260,GO:0044267,GO:0044464,GO:0071704,GO:0071944,GO:1901576	map03010	0QQXI	J	This protein is located at the 30S-50S ribosomal subunit interface and may play a role in the structure and function of the aminoacyl-tRNA binding site ()	NA	116	NA	MF_00402;50S ribosomal protein L19 [rplS].;GO:0003735,GO:0005622,GO:0005840,GO:0006412	PTHR15680	PF01245;Ribosomal protein L19;GO:0003735,GO:0005622,GO:0005840,GO:0006412	PIRSF002191	Ribosomal protein L19 signature,Ribosomal protein L19 signature,Ribosomal protein L19 signature	PS01015;Ribosomal protein L19 signature.	NA	NA	NA	SSF50104	TIGR01024;rplS_bact: ribosomal protein bL19	NA
1097	PchlR47_05770	PchlR47_05770	94.9289	1.93935	0.288135	6.73071	1.68842e-11	0.0183061	CP019399	1292171	1292497	108	hypothetical protein	WP_007927965.1				0QY1G	S	(Lipo)protein	NA	108	NA	NA	NA	NA	NA	NA	NA	PS51257;Prokaryotic membrane lipoprotein lipid attachment site profile.	NA	NA	NA	NA	47300
1129	PchlR47_05935	PchlR47_05935	2331.43	1.76956	0.239863	7.37735	1.61468e-13	0.00672476	CP019399	1329533	1330273	246	30S ribosomal protein S2	WP_011059524.1	RPSB	GO:0003674,GO:0003735,GO:0005198,GO:0005488,GO:0005575,GO:0005618,GO:0005622,GO:0005623,GO:0005737,GO:0005829,GO:0005840,GO:0005886,GO:0006412,GO:0008150,GO:0008152,GO:0008270,GO:0009058,GO:0009059,GO:0009987,GO:0010467,GO:0015935,GO:0016020,GO:0019538,GO:0022626,GO:0022627,GO:0030312,GO:0030529,GO:0032991,GO:0034645,GO:0040007,GO:0043167,GO:0043169,GO:0043170,GO:0043226,GO:0043228,GO:0043229,GO:…	map03010	0QHY7	J	30S ribosomal protein S2	NA	246	G3DSA:1.10.287.610,G3DSA:3.40.50.10490,G3DSA:3.40.50.10490	MF_00291_B;30S ribosomal protein S2 [rpsB].;GO:0003735,GO:0006412,GO:0015935	PTHR12534:SF0,PTHR12534	PF00318;Ribosomal protein S2;GO:0003735,GO:0005622,GO:0005840,GO:0006412	NA	Ribosomal protein S2 signature,Ribosomal protein S2 signature,Ribosomal protein S2 signature,Ribosomal protein S2 signature,Ribosomal protein S2 signature,Ribosomal protein S2 signature	PS00963;Ribosomal protein S2 signature 2.,PS00962;Ribosomal protein S2 signature 1.	NA	NA	NA	SSF52313	TIGR01011;rpsB_bact: ribosomal protein uS2	NA
1130	PchlR47_05940	PchlR47_05940	1491.8	1.75318	0.260053	6.74162	1.5663e-11	0.0180171	CP019399	1330478	1331344	288	translation elongation factor Ts	WP_009042383.1	TSF	GO:0003674,GO:0003676,GO:0003723,GO:0003746,GO:0005488,GO:0005575,GO:0005618,GO:0005622,GO:0005623,GO:0005737,GO:0005829,GO:0005886,GO:0006412,GO:0006414,GO:0008135,GO:0008150,GO:0008152,GO:0008270,GO:0009058,GO:0009059,GO:0009987,GO:0010467,GO:0016020,GO:0019538,GO:0030312,GO:0034645,GO:0040007,GO:0043167,GO:0043169,GO:0043170,GO:0044237,GO:0044238,GO:0044249,GO:0044260,GO:0044267,GO:0044424,GO:…		0QI4Y	J	Associates with the EF-Tu.GDP complex and induces the exchange of GDP to GTP. It remains bound to the aminoacyl-tRNA.EF- Tu.GTP complex up to the GTP hydrolysis stage on the ribosome ()	NA	288	G3DSA:1.10.286.20,G3DSA:3.30.479.20,G3DSA:3.30.479.20,G3DSA:1.10.8.10	MF_00050;Elongation factor Ts [tsf].;GO:0003746,GO:0005622,GO:0006414	PTHR11741	PF00627;UBA/TS-N domain;GO:0005515,PF00889;Elongation factor TS;GO:0003746,GO:0005622,GO:0006414	NA	NA	PS01126;Elongation factor Ts signature 1.,PS01127;Elongation factor Ts signature 2.	NA	NA	NA	SSF54713,SSF46934,SSF54713	TIGR00116;tsf: translation elongation factor Ts	NA
1138	PchlR47_05980	PchlR47_05980	1349.72	1.66681	0.243943	6.83277	8.32917e-12	0.0158683	CP019399	1339528	1340031	167	hypothetical protein	WP_010462812.1	OMPH	GO:0005575,GO:0005623,GO:0009279,GO:0016020,GO:0019867,GO:0030312,GO:0030313,GO:0031975,GO:0044462,GO:0044464,GO:0071944		0QWVD	M	outer membrane chaperone skp	NA	167	G3DSA:3.30.910.20,G3DSA:3.30.910.20	NA	NA	PF03938;Outer membrane protein (OmpH-like);GO:0051082	NA	NA	NA	NA	44197	Outer membrane protein (OmpH-like)	SSF111384	NA	NA
1285	PchlR47_06730	PchlR47_06730	203.994	1.81698	0.280677	6.47356	9.57197e-11	0.0266682	CP019399	1483827	1485302	491	anion permease	WP_003222397.1	PITA	GO:0005575,GO:0005623,GO:0005886,GO:0016020,GO:0044464,GO:0071944		16URC	P	phosphate transporter	NA	491	G3DSA:1.20.1250.20	NA	PTHR11101:SF48,PTHR11101	PF01384;Phosphate transporter family;GO:0005315,GO:0006817,GO:0016020	NA	NA	NA	NA	NA	NA	NA	NA	123-145,203-220,155-177,370-392,463-485,230-252,52-74,94-116,420-442,10-32
1421	PchlR47_07475	PchlR47_07475	153.202	2.19226	0.310916	7.05096	1.77689e-12	0.0111481	CP019399	1645197	1645790	197	NADH dehydrogenase	WP_020797822.1	TDSD			0QV7Z	C	Nitroreductase	NA	197	G3DSA:3.40.109.10	NA	PTHR23026,PTHR23026:SF100	PF00881;Nitroreductase family;date=22-07-2017	NA	NA	NA	NA	NA	NA	SSF55469	NA	NA
1435	PchlR47_07545	PchlR47_07545	368.279	3.03375	0.231204	13.1215	2.47958e-39	1.01387e-08	CP019399	1656603	1657889	428	MFS transporter	WP_008035057.1	NANT	GO:0003674,GO:0005215,GO:0005575,GO:0005623,GO:0005886,GO:0006810,GO:0008150,GO:0009987,GO:0015291,GO:0015292,GO:0016020,GO:0022804,GO:0022857,GO:0044464,GO:0044699,GO:0044763,GO:0044765,GO:0051179,GO:0051234,GO:0055085,GO:0071944		0QNBB	G	May be a sugar-cation symporter involved in sialic acid uptake ()	NA	428	G3DSA:1.20.1250.20,G3DSA:1.20.1250.20	NA	PTHR24003,PTHR24003:SF473	PF07690;Major Facilitator Superfamily;GO:0016021,GO:0055085	NA	NA	PS00217;Sugar transport proteins signature 2.	PS50850;Major facilitator superfamily (MFS) profile.	NA	NA	SSF103473	NA	272-294,160-182,307-329,395-417,187-209,230-252,369-391,68-90,129-148,334-356,103-125
1436	PchlR47_07550	PchlR47_07550	297.827	1.79257	0.255841	7.00659	2.44199e-12	0.0119942	CP019399	1657959	1658708	249	LamB/YcsF family protein	WP_009047579.1	YBGL			0QM2F	S	LamB YcsF family protein	NA	249	NA	MF_00691;UPF0271 protein YbgL [ybgL].;date=22-07-2017	PTHR30292:SF0,PTHR30292	PF03746;LamB/YcsF family;date=22-07-2017	NA	NA	NA	NA	NA	NA	SSF88713	NA	NA
1437	PchlR47_07555	PchlR47_07555	327.311	1.70423	0.230484	7.39413	1.42339e-13	0.00658904	CP019399	1658705	1659409	234	allophanate hydrolase	WP_016703224.1	KIPI		map00330,map00791,map01100,map01120	0QKGK	E	Allophanate hydrolase, subunit 1	NA	234	G3DSA:3.30.1360.40,G3DSA:2.40.100.10	NA	NA	PF02682;Allophanate hydrolase subunit 1;date=22-07-2017	NA	NA	NA	NA	NA	Allophanate hydrolase subunit 1	SSF50891,SSF160467	NA	NA
1488	PchlR47_07855	PchlR47_07855	91.1914	-1.9409	0.301119	-6.44563	1.15119e-10	0.0277068	CP019399	1745878	1747257	459	sodium, solute symporter	WP_019692448.1		GO:0005575,GO:0016020		0QUTM	E	Na solute symporter	NA	459	NA	NA	PTHR11819,PTHR11819:SF7	PF00474;Sodium:solute symporter family;GO:0005215,GO:0006810,GO:0016020,GO:0055085	NA	NA	NA	PS50283;Sodium:solute symporter family profile.	NA	NA	NA	NA	5-22,145-167,180-202,119-141,348-370,260-282,69-91,431-448,375-397,404-421,305-327,217-239,43-65
1489	PchlR47_07860	PchlR47_07860	300.938	-5.60028	0.330521	-16.9438	2.13942e-64	9.73983e-14	CP019399	1747398	1748909	503	nitrate reductase	WP_003198975.1	BMUL_3933			17XWC	F	permease for cytosine purines, uracil, thiamine, allantoin	NA	503	NA	NA	PTHR31806:SF2,PTHR31806	PF02133;Permease for cytosine/purines, uracil, thiamine, allantoin;GO:0005215,GO:0016020,GO:0055085	PIRSF002744	NA	NA	NA	NA	NA	NA	NA	211-233,254-276,148-170,366-388,106-128,177-196,63-85,36-58,334-356,452-474,291-313,420-442
1490	PchlR47_07865	PchlR47_07865	235.139	-6.98217	0.503891	-13.8565	1.16194e-43	1.16549e-09	CP019399	1748964	1749386	140	DUF4440 domain-containing protein	WP_011332982.1				183NZ	S	NA	NA	140	G3DSA:3.10.450.50	NA	NA	PF13474;SnoaL-like domain;date=22-07-2017	NA	NA	NA	NA	NA	NA	SSF54427	NA	NA
1491	PchlR47_07870	PchlR47_07870	205.137	-6.44294	0.471338	-13.6695	1.54554e-42	1.94028e-09	CP019399	1749396	1750346	316	agmatinase	WP_020297779.1	SPEB	GO:0006082,GO:0006520,GO:0006807,GO:0008150,GO:0008152,GO:0009987,GO:0019752,GO:0043436,GO:0044237,GO:0044238,GO:0044281,GO:0044710,GO:0071704,GO:1901564	map00330,map01100,map01110,map01230,map05146	0QIVC	E	Catalyzes the formation of putrescine from agmatine ()	NA	316	G3DSA:3.40.800.10	NA	PTHR11358:SF29,PTHR11358	PF00491;Arginase family;GO:0046872	PIRSF036979	Arginase signature,Arginase signature	PS01053;Arginase family signature.	PS51409;Arginase family profile.	NA	NA	SSF52768	TIGR01230;agmatinase: agmatinase	NA
1527	PchlR47_08050	PchlR47_08050	1005.34	1.69204	0.253339	6.67898	2.40616e-11	0.0198644	CP019399	1791756	1792715	319	leucyl aminopeptidase	WP_007902480.1				0R286	S	NA	NA	319	NA	NA	NA	NA	NA	NA	NA	NA	NA	NA	SSF144052	NA	NA
1536	PchlR47_08100	PchlR47_08100	405.608	1.5553	0.218768	7.10938	1.16569e-12	0.0101258	CP019399	1803289	1804074	261	flagellar basal-body rod protein FlgG	WP_017130126.1	FLGG	GO:0005575,GO:0005618,GO:0005622,GO:0005623,GO:0006928,GO:0008150,GO:0009274,GO:0009276,GO:0009288,GO:0009425,GO:0009987,GO:0030312,GO:0030313,GO:0031975,GO:0042995,GO:0043226,GO:0043228,GO:0043229,GO:0043232,GO:0044422,GO:0044424,GO:0044461,GO:0044463,GO:0044464,GO:0044699,GO:0044763,GO:0071944	map02040	0QHQT	N	flagellar basal-body rod protein FlgG	NA	261	NA	NA	PTHR30435:SF0,PTHR30435	PF06429;Flagellar basal body rod FlgEFG protein C-terminal;date=22-07-2017,PF00460;Flagella basal body rod protein;GO:0071973	NA	NA	PS00588;Flagella basal body rod proteins signature.	NA	NA	NA	SSF117143	TIGR03506;FlgEFG_subfam: flagellar hook-basal body protein,TIGR03506;FlgEFG_subfam: flagellar hook-basal body protein,TIGR02488;flgG_G_neg: flagellar basal-body rod protein FlgG	NA
1585	PchlR47_08345	PchlR47_08345	1285.67	1.4278	0.229622	6.21803	5.03423e-10	0.0369576	CP019399	1856015	1858144	709	flagellar biosynthesis protein FlhA	WP_020299277.1	FLHA	GO:0001539,GO:0005575,GO:0005623,GO:0005886,GO:0006928,GO:0006935,GO:0008150,GO:0009605,GO:0009987,GO:0016020,GO:0040011,GO:0042221,GO:0042330,GO:0044464,GO:0044699,GO:0044763,GO:0048870,GO:0050896,GO:0051179,GO:0051674,GO:0071944	map02040	0QIVK	N	Flagellar biosynthesis protein flha	NA	709	NA	NA	PTHR30161:SF1,PTHR30161	PF00771;FHIPEP family;GO:0009306,GO:0016020	PIRSF005419	Type III secretion system inner membrane A protein family signature,Type III secretion system inner membrane A protein family signature,Type III secretion system inner membrane A protein family signature,Type III secretion system inner membrane A protein family signature,Type III secretion system inner membrane A protein family signature,Type III secretion system inner membrane A protein family s…	PS00994;Bacterial export FHIPEP family signature.	NA	NA	NA	NA	TIGR01398;FlhA: flagellar biosynthesis protein FlhA	209-231,119-141,251-273,42-64,286-308,71-93,20-37
1627	PchlR47_08560	PchlR47_08560	1118	2.85498	0.220159	12.9678	1.86215e-38	1.56086e-08	CP019399	1899258	1900262	334	inducer of phenazine A	WP_009047751.1				17XAQ	S	NA	NA	334	G3DSA:3.40.50.1110,G3DSA:3.40.50.1110	NA	NA	PF13472;GDSL-like Lipase/Acylhydrolase family;date=22-07-2017	NA	NA	NA	NA	NA	NA	SSF52266,SSF52266,SSF52266	NA	NA
1628	PchlR47_08565	PchlR47_08565	4272.61	2.44456	0.229526	10.6504	1.73542e-26	1.05634e-05	CP019399	1900448	1902625	725	inducer of phenazine B	WP_016702220.1				0QS01	S	NA	NA	725	G3DSA:1.20.910.10	NA	NA	PF14518;Iron-containing redox enzyme;date=22-07-2017	NA	NA	NA	NA	NA	NA	NA	NA	NA
1629	PchlR47_08570	PchlR47_08570	1254.16	2.91958	0.316557	9.22291	2.89145e-20	0.000223939	CP019399	1902642	1903685	347	inosamine-phosphate amidinotransferase 1	WP_007931460.1	GATM	GO:0003674,GO:0003824,GO:0006082,GO:0006520,GO:0006807,GO:0008150,GO:0008152,GO:0009987,GO:0015067,GO:0015068,GO:0016740,GO:0016741,GO:0016769,GO:0019752,GO:0043436,GO:0044237,GO:0044238,GO:0044281,GO:0044710,GO:0071704,GO:1901564	map00260,map00330,map01100	16WHV	E	amidinotransferase	NA	347	G3DSA:3.75.10.10	NA	PTHR10488	PF02274;Amidinotransferase;GO:0016813	NA	NA	NA	NA	NA	NA	SSF55909	NA	NA
1630	PchlR47_08575	PchlR47_08575	371.671	2.46413	0.32915	7.48634	7.08193e-14	0.00566452	CP019399	1903700	1904326	208	lysine transporter LysE	WP_009047754.1	YFIK			0QQYR	E	Lysine exporter protein (Lyse ygga)	NA	208	NA	NA	NA	PF01810;LysE type translocator;GO:0006865,GO:0016020	NA	NA	NA	NA	NA	NA	NA	NA	7-28,74-93,43-65,178-197,143-165
1631	PchlR47_08580	PchlR47_08580	1745.56	2.70044	0.262355	10.2931	7.57072e-25	2.23925e-05	CP019399	1904392	1906233	613	hypothetical protein	WP_009047755.1				0QKYY	O	K00612 carbamoyltransferase EC 2.1.3	NA	613	NA	NA	NA	PF02543;Carbamoyltransferase;GO:0003824,GO:0009058	NA	NA	NA	NA	NA	NA	SSF53067,SSF53067,SSF53067	NA	NA
1632	PchlR47_08585	PchlR47_08585	1972.01	2.08497	0.25034	8.32857	8.18233e-17	0.00130702	CP019399	1906439	1907761	440	aspartate aminotransferase family protein	WP_007931464.1	BMUL_4500		map00780,map01100	0RB1D	H	Aminotransferase class-III	NA	440	G3DSA:3.90.1150.10,G3DSA:3.40.640.10	NA	PTHR11986:SF24,PTHR11986	PF00202;Aminotransferase class-III;GO:0008483,GO:0030170	NA	NA	PS00600;Aminotransferases class-III pyridoxal-phosphate attachment site.	NA	NA	NA	SSF53383	NA	NA
1633	PchlR47_08590	PchlR47_08590	619.313	2.68013	0.244068	10.9811	4.71409e-28	4.57858e-06	CP019399	1907822	1908424	200	methionyl-tRNA formyltransferase	WP_007931465.1				17HNC	S	Formyl transferase	NA	200	G3DSA:3.40.50.170	NA	NA	PF00551;Formyl transferase;GO:0009058,GO:0016742	NA	NA	NA	NA	NA	NA	SSF53328	NA	NA
1634	PchlR47_08595	PchlR47_08595	243.085	2.50577	0.262504	9.54564	1.35269e-21	0.000115171	CP019399	1908505	1909134	209	hypothetical protein	WP_007931466.1	RHTB			179KT	S	Lysine exporter protein (Lyse ygga)	NA	209	NA	NA	PTHR30086	PF01810;LysE type translocator;GO:0006865,GO:0016020	NA	NA	NA	NA	NA	NA	NA	NA	116-138,6-28,40-62,153-175,72-89,188-207
1635	PchlR47_08600	PchlR47_08600	551.676	2.44462	0.221741	11.0247	2.90586e-28	4.11848e-06	CP019399	1909224	1909829	201	lysine transporter LysE	WP_009042782.1	YFIK			0QQYR	E	Lysine exporter protein (Lyse ygga)	NA	201	NA	NA	NA	PF01810;LysE type translocator;GO:0006865,GO:0016020	NA	NA	NA	NA	NA	NA	NA	NA	145-167,180-199,7-25,45-67,76-93
1646	PchlR47_08660	PchlR47_08660	3239.87	1.61805	0.216996	7.4566	8.87828e-14	0.00590559	CP019399	1922120	1922488	122	succinate dehydrogenase%2C hydrophobic membrane anchor protein	WP_003382006.1	SDHD	GO:0000104,GO:0003674,GO:0003824,GO:0005488,GO:0005575,GO:0005622,GO:0005623,GO:0005886,GO:0006091,GO:0006099,GO:0006461,GO:0008150,GO:0008152,GO:0009055,GO:0009060,GO:0009987,GO:0015980,GO:0016020,GO:0016043,GO:0016491,GO:0016627,GO:0017004,GO:0020037,GO:0022607,GO:0032991,GO:0034622,GO:0043234,GO:0043623,GO:0043933,GO:0044085,GO:0044237,GO:0044238,GO:0044424,GO:0044425,GO:0044459,GO:0044464,GO:…	map00020,map00190,map00623,map00650,map00720,map01100,map01110,map01120	0QUMV	C	Succinate dehydrogenase hydrophobic membrane anchor	NA	122	G3DSA:1.20.1300.10	NA	NA	PF01127;Succinate dehydrogenase/Fumarate reductase transmembrane subunit;GO:0016627	PIRSF000169	NA	NA	NA	NA	NA	SSF81343	TIGR02968;succ_dehyd_anc: succinate dehydrogenase, hydrophobic membrane anchor protein	55-77,21-40,98-120
1652	PchlR47_08690	PchlR47_08690	1414.81	1.28565	0.205878	6.2447	4.24614e-10	0.0356547	CP019399	1931126	1932292	388	succinyl-CoA ligase subunit beta	WP_005786580.1	SUCC	GO:0003674,GO:0003824,GO:0004774,GO:0004775,GO:0005575,GO:0005618,GO:0005622,GO:0005623,GO:0005737,GO:0005829,GO:0006091,GO:0006099,GO:0008150,GO:0008152,GO:0009060,GO:0009987,GO:0015980,GO:0016405,GO:0016874,GO:0016877,GO:0016878,GO:0030312,GO:0040007,GO:0044237,GO:0044238,GO:0044424,GO:0044444,GO:0044464,GO:0044710,GO:0045333,GO:0055114,GO:0071944	map00020,map00630,map00640,map00660,map00680,map00720,map01100,map01110,map01120	0QI1V	C	succinyl-CoA synthetase subunit beta	NA	388	G3DSA:3.40.50.261,G3DSA:3.30.470.20,G3DSA:3.30.1490.20	MF_00558;Succinyl-CoA ligase [ADP-forming] subunit beta [sucC].;GO:0003824,GO:0008152	PTHR11815	PF08442;ATP-grasp domain;date=22-07-2017,PF00549;CoA-ligase;GO:0003824,GO:0008152	PIRSF001554	NA	PS01217;ATP-citrate lyase / succinyl-CoA ligases family signature 3.	PS50975;ATP-grasp fold profile.	NA	NA	SSF52210,SSF56059	TIGR01016;sucCoAbeta: succinate-CoA ligase, beta subunit	NA
1742	PchlR47_09145	PchlR47_09145	229.347	1.78319	0.243843	7.31286	2.61514e-13	0.00738365	CP019399	2025990	2026628	212	TetR family transcriptional regulator	WP_007928069.1				0QRN7	K	TetR family transcriptional Regulator	NA	212	G3DSA:1.10.357.10,G3DSA:1.10.10.60,G3DSA:1.10.10.60	NA	PTHR30055:SF11,PTHR30055	PF00440;Bacterial regulatory proteins, tetR family;GO:0003677,PF13305;WHG domain;date=22-07-2017	NA	TetR bacterial regulatory protein HTH signature,TetR bacterial regulatory protein HTH signature	NA	PS50977;TetR-type HTH domain profile.	NA	NA	SSF46689,SSF48498	NA	NA
1766	PchlR47_09265	PchlR47_09265	1227.53	1.45324	0.232918	6.23925	4.39669e-10	0.0358718	CP019399	2049676	2050605	309	electron transfer flavoprotein subunit alpha	WP_005790475.1	ETFA	GO:0003674,GO:0008150,GO:0008152,GO:0009055,GO:0044710,GO:0055114	map00910	0QIP8	C	Electron transfer flavoprotein	NA	309	G3DSA:3.40.50.1220,G3DSA:3.40.50.620	NA	PTHR10909:SF224,PTHR10909	PF00766;Electron transfer flavoprotein FAD-binding domain;date=22-07-2017,PF01012;Electron transfer flavoprotein domain;date=22-07-2017	PIRSF000089	NA	PS00696;Electron transfer flavoprotein alpha-subunit signature.	NA	NA	Electron transfer flavoprotein domain	SSF52402,SSF52467	NA	NA
1775	PchlR47_09310	PchlR47_09310	5471.07	-1.49127	0.219548	-6.79246	1.10234e-11	0.0167678	CP019399	2056582	2056923	113	superfamily II DNA/RNA helicase%2C SNF2 family protein	WP_007928145.1				0QZCI	S	Pfam:DUF1260	NA	113	G3DSA:3.30.70.970	NA	NA	PF06877;Regulator of ribonuclease activity B;date=22-07-2017	NA	NA	NA	NA	NA	NA	SSF89946	NA	NA
1854	PchlR47_09745	PchlR47_09745	223.488	2.18082	0.287046	7.59744	3.02047e-14	0.00479579	CP019399	2166865	2168055	396	hypothetical protein	WP_007932192.1	YDCO	GO:0003674,GO:0005215,GO:0005575,GO:0005623,GO:0005886,GO:0006810,GO:0008150,GO:0016020,GO:0044464,GO:0051179,GO:0051234,GO:0071944		0QIEZ	Q	benzoate	NA	396	NA	NA	PTHR30199:SF0,PTHR30199	PF03594;Benzoate membrane transport protein;GO:0016021,GO:0042919,GO:0042925	NA	NA	NA	NA	NA	NA	NA	TIGR00843;benE: benzoate transporter	301-323,131-153,20-39,102-121,328-350,210-232,78-100,173-195,371-393,52-74
1856	PchlR47_09755	PchlR47_09755	532.177	-1.59797	0.212594	-7.51653	5.62473e-14	0.00543878	CP019399	2169297	2170601	434	guanine deaminase	WP_005790333.1	GUAD	GO:0003674,GO:0003824,GO:0005488,GO:0008150,GO:0008152,GO:0008270,GO:0008892,GO:0016787,GO:0016810,GO:0016813,GO:0016814,GO:0018756,GO:0019239,GO:0043167,GO:0043169,GO:0046872,GO:0046914	map00230,map01100	0QMIU	F	Guanine deaminase	NA	434	G3DSA:2.30.40.10,G3DSA:2.30.40.10,G3DSA:3.20.20.140	NA	PTHR11271,PTHR11271:SF6	PF01979;Amidohydrolase family;GO:0016787	NA	NA	NA	NA	NA	NA	SSF51556,SSF51338,SSF51338	TIGR02967;guan_deamin: guanine deaminase	NA
1857	PchlR47_09760	PchlR47_09760	548.371	-1.6329	0.205238	-7.95609	1.77558e-15	0.00257843	CP019399	2170626	2171468	280	xanthine dehydrogenase accessory protein XdhC	WP_003223314.1	XDHC			0QJ8X	O	Xanthine dehydrogenase accessory	NA	280	G3DSA:3.40.50.720	NA	PTHR30388,PTHR30388:SF3	PF02625;XdhC and CoxI family;date=22-07-2017,PF13478;XdhC Rossmann domain;date=22-07-2017	NA	NA	NA	NA	NA	NA	SSF51735	TIGR02964;xanthine_xdhC: xanthine dehydrogenase accessory protein XdhC	NA
1858	PchlR47_09765	PchlR47_09765	6954.49	-2.30058	0.196791	-11.6905	1.42609e-31	6.63736e-07	CP019399	2171599	2173998	799	xanthine dehydrogenase molybdopterin binding subunit	WP_008146357.1			map00230,map01100,map01120	0R9V6	F	Xanthine dehydrogenase	NA	799	G3DSA:3.30.365.10,G3DSA:3.30.365.10,G3DSA:3.30.365.10,G3DSA:3.30.365.10,G3DSA:3.30.365.10,G3DSA:3.30.365.10,G3DSA:3.90.1170.50	NA	PTHR11908:SF64,PTHR11908:SF64,PTHR11908,PTHR11908	PF02738;Molybdopterin-binding domain of aldehyde dehydrogenase;GO:0016491,GO:0055114,PF01315;Aldehyde oxidase and xanthine dehydrogenase, a/b hammerhead domain;date=22-07-2017	NA	NA	NA	NA	NA	Aldehyde oxidase and xanthine dehydrogenase, a/b hammerhead domain	SSF56003,SSF54665	TIGR02965;xanthine_xdhB: xanthine dehydrogenase, molybdopterin binding subunit	NA
1891	PchlR47_09940	PchlR47_09940	824.713	1.22063	0.197872	6.16877	6.88243e-10	0.0392755	CP019399	2212745	2213686	313	cytochrome c oxidase%2C cbb3-type subunit III	WP_011060242.1	CCOP	GO:0003674,GO:0003824,GO:0004129,GO:0005215,GO:0005575,GO:0005623,GO:0005886,GO:0006810,GO:0006811,GO:0006812,GO:0006818,GO:0008150,GO:0008152,GO:0008324,GO:0009987,GO:0015002,GO:0015075,GO:0015077,GO:0015078,GO:0015672,GO:0015992,GO:0016020,GO:0016491,GO:0016675,GO:0016676,GO:0022857,GO:0022890,GO:0022891,GO:0022892,GO:0034220,GO:0044464,GO:0044699,GO:0044710,GO:0044763,GO:0044765,GO:0051179,GO:…	map00190,map01100,map02020	0QJ7V	C	C-type cytochrome. Part of the cbb3-type cytochrome c oxidase complex ()	NA	313	G3DSA:1.10.760.10,G3DSA:1.10.760.10,G3DSA:1.10.760.10	NA	NA	PF14715;N-terminal domain of cytochrome oxidase-cbb3, FixP;date=22-07-2017,PF13442;Cytochrome C oxidase, cbb3-type, subunit III;GO:0009055,GO:0020037,PF13442;Cytochrome C oxidase, cbb3-type, subunit III;GO:0009055,GO:0020037	PIRSF000006	Class IC cytochrome C signature,Class IC cytochrome C signature	NA	PS51007;Cytochrome c family profile.,PS51007;Cytochrome c family profile.	NA	NA	SSF46626,SSF46626,SSF46626	TIGR00782;ccoP: cytochrome c oxidase, cbb3-type, subunit III	57-79,4-26
1988	PchlR47_10500	PchlR47_10500	69.8324	-2.03523	0.315169	-6.45758	1.06392e-10	0.0272314	CP019399	2324591	2325748	385	MFS transporter	WP_016704924.1	BMUL_2561			0QPC6	G	Major Facilitator	NA	385	G3DSA:1.20.1250.20,G3DSA:1.20.1250.20	NA	NA	PF07690;Major Facilitator Superfamily;GO:0016021,GO:0055085	NA	NA	NA	PS50850;Major facilitator superfamily (MFS) profile.	NA	NA	SSF103473	NA	292-314,130-152,327-349,353-375,96-118,5-27,265-287,37-59,236-258,157-179,72-91,192-214
2047	PchlR47_10820	PchlR47_10820	1357.84	-5.28099	0.218778	-24.1386	9.82951e-129	9.73983e-14	CP019399	2384670	2385626	318	LacI family transcriptional regulator	WP_009043052.1	RBSB	GO:0006810,GO:0008150,GO:0051179,GO:0051234	map02010,map02030	0QSGK	G	Ribose ABC transporter, periplasmic ribose-binding protein	NA	318	G3DSA:3.40.50.2300,G3DSA:3.40.50.2300	NA	PTHR32196:SF16,PTHR32196	PF13407;Periplasmic binding protein domain;date=22-07-2017	NA	NA	NA	NA	47119	NA	SSF53822	NA	NA
2048	PchlR47_10825	PchlR47_10825	2450.56	-5.40064	0.275563	-19.5986	1.58995e-85	9.73983e-14	CP019399	2385684	2387237	517	sugar ABC transporter ATP-binding protein	WP_007905900.1	RBSA	GO:0005575,GO:0005623,GO:0005886,GO:0006810,GO:0008150,GO:0016020,GO:0044464,GO:0051179,GO:0051234,GO:0071944	map02010	0R15U	G	abc transporter atp-binding protein	NA	517	G3DSA:3.40.50.300,G3DSA:3.40.50.300	NA	PTHR24220:SF385,PTHR24220	PF00005;ABC transporter;GO:0005524,GO:0016887,PF00005;ABC transporter;GO:0005524,GO:0016887	NA	NA	PS00211;ABC transporters family signature.	PS50893;ATP-binding cassette, ABC transporter-type domain profile.,PS50893;ATP-binding cassette, ABC transporter-type domain profile.	NA	ATPases associated with a variety of cellular activities,ATPases associated with a variety of cellular activities	SSF52540,SSF52540	NA	NA
2049	PchlR47_10830	PchlR47_10830	508.19	-4.96237	0.320774	-15.47	5.53178e-54	4.01896e-12	CP019399	2387234	2388211	325	ABC transporter permease	WP_007920531.1	ALSC	GO:0005575,GO:0005623,GO:0005886,GO:0006810,GO:0008150,GO:0016020,GO:0044464,GO:0051179,GO:0051234,GO:0071944	map02010	0QZVM	G	abc transporter permease protein	NA	325	NA	NA	PTHR32196:SF24,PTHR32196	PF02653;Branched-chain amino acid transport system / permease component;GO:0005215,GO:0006810,GO:0016020	NA	NA	NA	NA	NA	NA	NA	NA	90-112,12-34,122-144,249-268,272-294,218-237,165-187,61-83
2050	PchlR47_10835	PchlR47_10835	1616.95	-3.91721	0.26711	-14.6652	1.07752e-48	7.10245e-11	CP019399	2388215	2389234	339	LacI family transcriptional regulator	WP_010175641.1	PURR	GO:0000975,GO:0000976,GO:0000984,GO:0000986,GO:0000987,GO:0001017,GO:0001067,GO:0001071,GO:0001159,GO:0003674,GO:0003676,GO:0003677,GO:0003700,GO:0005488,GO:0006139,GO:0006163,GO:0006164,GO:0006355,GO:0006725,GO:0006753,GO:0006793,GO:0006796,GO:0006807,GO:0008150,GO:0008152,GO:0009056,GO:0009058,GO:0009117,GO:0009165,GO:0009889,GO:0009987,GO:0010468,GO:0010556,GO:0018130,GO:0019219,GO:0019222,GO:…		0QJB1	K	Is the main repressor of the genes involved in the de novo synthesis of purine nucleotides, regulating purB, purC, purEK, purF, purHD, purL, purMN and guaBA expression. PurR is allosterically activated to bind its cognate DNA by binding the purine corepressors, hypoxanthine or guanine, thereby effecting transcription repression ()	NA	339	G3DSA:1.10.260.40,G3DSA:3.40.50.2300,G3DSA:3.40.50.2300	NA	PTHR30146,PTHR30146:SF30	PF00356;Bacterial regulatory proteins, lacI family;GO:0003700,GO:0006355,PF13377;Periplasmic binding protein-like domain;date=22-07-2017	NA	LacI bacterial regulatory protein HTH signature,LacI bacterial regulatory protein HTH signature	NA	PS50932;LacI-type HTH domain profile.	NA	helix_turn _helix lactose operon repressor	SSF53822,SSF47413	NA	NA
2051	PchlR47_10840	PchlR47_10840	1076.33	-4.99842	0.305421	-16.3657	3.36385e-60	1.70447e-13	CP019399	2389257	2390174	305	ribokinase	WP_011060410.1	RBSK	GO:0008150,GO:0008152,GO:0009056,GO:0009987,GO:0044237,GO:0044248	map00030	0QIG5	G	ribokinase (EC 2.7.1.15)	NA	305	G3DSA:3.40.1190.20	NA	PTHR10584:SF166,PTHR10584	PF00294;pfkB family carbohydrate kinase;date=22-07-2017	NA	Ribokinase signature,Ribokinase signature,Ribokinase signature,Ribokinase signature,Ribokinase signature	PS00584;pfkB family of carbohydrate kinases signature 2.	NA	NA	NA	SSF53613	TIGR02152;D_ribokin_bact: ribokinase	NA
2052	PchlR47_10845	PchlR47_10845	183.197	-3.94266	0.292355	-13.4858	1.89505e-41	3.43481e-09	CP019399	2390171	2390575	134	D-ribose pyranase	WP_015095847.1	RBSD	GO:0003674,GO:0003824,GO:0005215,GO:0005575,GO:0005622,GO:0005623,GO:0005737,GO:0005975,GO:0005996,GO:0006014,GO:0006139,GO:0006152,GO:0006163,GO:0006195,GO:0006200,GO:0006725,GO:0006753,GO:0006793,GO:0006796,GO:0006807,GO:0006810,GO:0008150,GO:0008152,GO:0008643,GO:0009056,GO:0009116,GO:0009117,GO:0009119,GO:0009123,GO:0009125,GO:0009126,GO:0009128,GO:0009141,GO:0009143,GO:0009144,GO:0009146,GO:…	map02010	0QS2T	G	Catalyzes the interconversion of beta-pyran and beta- furan forms of D-ribose ()	NA	134	G3DSA:3.40.1650.10	MF_01661;D-ribose pyranase [rbsD].;GO:0016872	NA	PF05025;RbsD / FucU transport protein family;GO:0005996,GO:0016853,GO:0048029	NA	NA	NA	NA	NA	NA	SSF102546	NA	NA
2053	PchlR47_10850	PchlR47_10850	917.946	-2.87549	0.232085	-12.3898	2.96795e-35	8.57415e-08	CP019399	2390616	2391644	342	nucleoside hydrolase	WP_003203636.1	IUNH	GO:0006139,GO:0006725,GO:0006753,GO:0006793,GO:0006796,GO:0006807,GO:0008150,GO:0008152,GO:0009117,GO:0009987,GO:0019637,GO:0034641,GO:0044237,GO:0044238,GO:0044281,GO:0044710,GO:0046483,GO:0055086,GO:0071704,GO:1901360	map00230,map00760,map01100	0QKPD	F	cytidine or uridine to ribose and cytosine or uracil, respectively ()	NA	342	G3DSA:3.90.245.10	NA	PTHR12304	PF01156;Inosine-uridine preferring nucleoside hydrolase;date=22-07-2017	NA	NA	PS01247;Inosine-uridine preferring nucleoside hydrolase family signature.	NA	46753	NA	SSF53590	NA	NA
2075	PchlR47_10970	PchlR47_10970	138.089	-2.00125	0.276721	-7.23203	4.75822e-13	0.00843948	CP019399	2410560	2412023	487	GDL motif peptide-associated radical SAM/SPASM maturase	WP_009043069.1				17DMV	S	radical SAM domain protein	NA	487	G3DSA:3.20.20.70	NA	PTHR11228,PTHR11228:SF7	PF04055;Radical SAM superfamily;GO:0003824,GO:0051536	NA	NA	NA	NA	NA	Elongator protein 3, MiaB family, Radical SAM	SSF102114	TIGR03913;rad_SAM_trio: Y_X(10)_GDL-associated radical SAM protein,TIGR04085;rSAM_more_4Fe4S: radical SAM additional 4Fe4S-binding SPASM domain	NA
2076	PchlR47_10975	PchlR47_10975	272.164	-2.15642	0.271633	-7.93872	2.0428e-15	0.00264331	CP019399	2412175	2412756	193	hypothetical protein	WP_007932308.1				0R5VE	S	Domain of unknown function (DUF1842)	NA	193	NA	NA	NA	PF08898;Domain of unknown function (DUF1843);date=22-07-2017,PF08896;Domain of unknown function (DUF1842);date=22-07-2017	NA	NA	NA	NA	NA	NA	NA	NA	NA
2077	PchlR47_10980	PchlR47_10980	128.549	-2.38315	0.374539	-6.36287	1.98014e-10	0.0305945	CP019399	2412809	2413453	214	hypothetical protein	WP_009048142.1				0R5VE	S	Domain of unknown function (DUF1842)	NA	214	NA	NA	NA	PF08896;Domain of unknown function (DUF1842);date=22-07-2017,PF08898;Domain of unknown function (DUF1843);date=22-07-2017	NA	NA	NA	NA	NA	NA	NA	NA	NA
2080	PchlR47_10995	PchlR47_10995	444.299	1.68206	0.26837	6.2677	3.66429e-10	0.0347297	CP019399	2414542	2415393	283	3-hydroxybutyryl-CoA dehydrogenase	WP_007923557.1	MMGB	GO:0003674,GO:0003824,GO:0006082,GO:0006629,GO:0006631,GO:0008150,GO:0008152,GO:0008691,GO:0009056,GO:0009062,GO:0009987,GO:0016042,GO:0016054,GO:0016491,GO:0016614,GO:0016616,GO:0019752,GO:0032787,GO:0043436,GO:0044237,GO:0044238,GO:0044242,GO:0044248,GO:0044255,GO:0044281,GO:0044282,GO:0044710,GO:0044712,GO:0046395,GO:0055114,GO:0071704,GO:0072329,GO:1901575	map00360,map00362,map00650,map01100,map01120	0QPI1	I	3-hydroxybutyryl-CoA dehydrogenase	NA	283	G3DSA:3.40.50.720,G3DSA:1.10.1040.10	NA	PTHR23309	PF02737;3-hydroxyacyl-CoA dehydrogenase, NAD binding domain;GO:0003857,GO:0006631,GO:0016491,GO:0055114,PF00725;3-hydroxyacyl-CoA dehydrogenase, C-terminal domain;GO:0003857,GO:0006631,GO:0016491,GO:0055114	PIRSF000105	NA	PS00067;3-hydroxyacyl-CoA dehydrogenase signature.	NA	NA	NA	SSF51735,SSF48179	NA	NA
2138	PchlR47_11295	PchlR47_11295	61.8855	-2.7719	0.436736	-6.34686	2.19756e-10	0.0309477	CP019399	2480690	2481769	359	glycolate oxidase subunit GlcE	WP_016702765.1	GLCE	GO:0003674,GO:0003824,GO:0003973,GO:0005575,GO:0005622,GO:0005623,GO:0005737,GO:0006066,GO:0006082,GO:0008150,GO:0008152,GO:0008891,GO:0009056,GO:0009339,GO:0009441,GO:0009987,GO:0016054,GO:0016491,GO:0016614,GO:0016899,GO:0019154,GO:0019752,GO:0032787,GO:0032991,GO:0034308,GO:0034310,GO:0043234,GO:0043436,GO:0044237,GO:0044248,GO:0044281,GO:0044282,GO:0044424,GO:0044444,GO:0044464,GO:0044710,GO:…	map00630,map01100,map01110,map01120	0QIRN	C	glycolate oxidase FAD binding subunit	NA	359	G3DSA:3.30.465.10,G3DSA:1.10.45.10	NA	PTHR11748,PTHR11748:SF1	PF01565;FAD binding domain;GO:0008762,GO:0016491,GO:0050660,GO:0055114,PF02913;FAD linked oxidases, C-terminal domain;GO:0003824,GO:0050660	NA	NA	NA	PS51387;PCMH-type FAD-binding domain profile.	NA	NA	SSF55103,SSF56176	NA	NA
2145	PchlR47_11335	PchlR47_11335	181.029	-2.65133	0.253286	-10.4677	1.21528e-25	1.56311e-05	CP019399	2488380	2489423	347	purine nucleoside permease	WP_011335091.1				0QNJ6	F	Purine nucleoside permease	NA	347	G3DSA:3.40.50.1580	NA	NA	PF06516;Purine nucleoside permease (NUP);GO:0055085	PIRSF013171	NA	NA	PS51257;Prokaryotic membrane lipoprotein lipid attachment site profile.	45658	NA	NA	NA	NA
2198	PchlR47_11620	PchlR47_11620	771.505	1.93794	0.211754	9.15184	5.59738e-20	0.000254829	CP019399	2562545	2563204	219	succinyl-CoA--3-ketoacid-CoA transferase	WP_016703337.1	SCOB		map00072,map00280,map00650	0RAQG	I	transferase, beta subunit	NA	219	G3DSA:3.40.810.20	NA	PTHR13707:SF24,PTHR13707	PF01144;Coenzyme A transferase;GO:0008152,GO:0008410	NA	NA	PS01274;Coenzyme A transferases signature 2.	NA	NA	Coenzyme A transferase	SSF100950	TIGR02428;pcaJ_scoB_fam: 3-oxoacid CoA-transferase, B subunit	NA
2199	PchlR47_11625	PchlR47_11625	474.902	2.37097	0.222468	10.6576	1.60699e-26	1.0523e-05	CP019399	2563237	2563935	232	succinyl-CoA--3-ketoacid-CoA transferase	WP_009048267.1	SCOA	GO:0003674,GO:0003824,GO:0006725,GO:0008150,GO:0008152,GO:0008260,GO:0008410,GO:0009987,GO:0016740,GO:0016782,GO:0044237,GO:0047569	map00072,map00280,map00650	0QI6D	I	CoA-transferase subunit A	NA	232	G3DSA:3.40.1080.10	NA	PTHR13707:SF24,PTHR13707	PF01144;Coenzyme A transferase;GO:0008152,GO:0008410	NA	NA	NA	NA	NA	Coenzyme A transferase	SSF100950	TIGR02429;pcaI_scoA_fam: 3-oxoacid CoA-transferase, A subunit	NA
2246	PchlR47_11870	PchlR47_11870	354.065	1.77615	0.238067	7.46069	8.60684e-14	0.00590178	CP019399	2620141	2621769	542	methyl-accepting chemotaxis protein	WP_009048316.1	TLPA	GO:0006928,GO:0008150,GO:0009297,GO:0009987,GO:0016043,GO:0022607,GO:0030030,GO:0030031,GO:0032101,GO:0032103,GO:0040011,GO:0040012,GO:0040017,GO:0043107,GO:0043711,GO:0044085,GO:0044699,GO:0044763,GO:0048518,GO:0048520,GO:0048583,GO:0048584,GO:0048870,GO:0050789,GO:0050795,GO:0050920,GO:0050921,GO:0050926,GO:0050927,GO:0050930,GO:0051179,GO:0051674,GO:0065007,GO:0071840	map02020,map02030	0QIJW	N, T	Methyl-accepting chemotaxis	NA	542	G3DSA:1.10.287.950	NA	PTHR32089:SF28,PTHR32089	PF00672;HAMP domain;GO:0004871,GO:0007165,GO:0016021,PF12729;Four helix bundle sensory module for signal transduction;date=22-07-2017,PF00015;Methyl-accepting chemotaxis protein (MCP) signalling domain;GO:0004871,GO:0007165,GO:0016020	NA	NA	NA	PS50111;Bacterial chemotaxis sensory transducers domain profile.,PS50885;HAMP domain profile.	NA	HAMP (Histidine kinases, Adenylyl cyclases, Methyl binding proteins, Phosphatases) domain,HAMP (Histidine kinases, Adenylyl cyclases, Methyl binding proteins, Phosphatases) domain,Methyl-accepting chemotaxis-like domains (chemotaxis sensory transducer).	SSF58104	NA	189-211,10-32
2296	PchlR47_12120	PchlR47_12120	3472.32	2.83424	0.275016	10.3057	6.63738e-25	2.19314e-05	CP019399	2671002	2672435	477	serine 3-dehydrogenase	WP_015635227.1	PRTA	GO:0003674,GO:0003824,GO:0004175,GO:0004222,GO:0005575,GO:0005576,GO:0006508,GO:0008150,GO:0008152,GO:0008233,GO:0008237,GO:0016787,GO:0019538,GO:0043170,GO:0044238,GO:0070011,GO:0071704		16TVB	Q	Serralysin (EC 3.4.24.40	NA	477	G3DSA:2.150.10.10,G3DSA:3.40.390.10	NA	NA	PF08548;Peptidase M10 serralysin C terminal;GO:0005509,GO:0005615,PF00353;Hemolysin-type calcium-binding repeat (2 copies);GO:0005509,PF00353;Hemolysin-type calcium-binding repeat (2 copies);GO:0005509,PF00353;Hemolysin-type calcium-binding repeat (2 copies);GO:0005509,PF13583;Metallo-peptidase family M12B Reprolysin-like;date=22-07-2017	PIRSF001205	NodO calcium binding signature,NodO calcium binding signature,NodO calcium binding signature,NodO calcium binding signature	PS00330;Hemolysin-type calcium-binding region signature.	NA	NA	Zinc-dependent metalloprotease	SSF55486,SSF51120	TIGR03661;T1SS_VCA0849: type I secretion C-terminal target domain (VC_A0849 subclass)	NA
2300	PchlR47_12140	PchlR47_12140	284.786	1.47129	0.240847	6.1088	1.00383e-09	0.0421181	CP019399	2677179	2679059	626	cysteine protease	WP_009048378.1				0QZP8	E	Transglutaminase-like superfamily	NA	626	NA	NA	NA	PF01841;Transglutaminase-like superfamily;date=22-07-2017,PF12969;Domain of Unknown Function with PDB structure (DUF3857);date=22-07-2017	NA	NA	NA	NA	45292	Transglutaminase/protease-like homologues	SSF54001	NA	NA
2328	PchlR47_12290	PchlR47_12290	4493.18	-1.2631	0.200993	-6.28431	3.29303e-10	0.03397	CP019399	2711567	2712625	352	alpha-ketoacid dehydrogenase subunit beta	WP_008086973.1	BKDA2	GO:0003674,GO:0003824,GO:0003863,GO:0006082,GO:0006520,GO:0006807,GO:0008150,GO:0008152,GO:0009056,GO:0009063,GO:0009987,GO:0016054,GO:0016491,GO:0016624,GO:0016903,GO:0019752,GO:0043436,GO:0044237,GO:0044238,GO:0044248,GO:0044281,GO:0044282,GO:0044710,GO:0044712,GO:0046395,GO:0055114,GO:0071704,GO:1901564,GO:1901565,GO:1901575	map00280,map01100,map01110	0QJRV	C	dehydrogenase, E1 component	NA	352	G3DSA:3.40.50.970,G3DSA:3.40.50.920	NA	PTHR11624:SF55,PTHR11624	PF02779;Transketolase, pyrimidine binding domain;date=22-07-2017,PF02780;Transketolase, C-terminal domain;GO:0003824,GO:0008152	NA	NA	NA	NA	NA	Transketolase, pyrimidine binding domain	SSF52922,SSF52518	NA	NA
2339	PchlR47_12345	PchlR47_12345	622.004	-2.84673	0.242841	-11.7226	9.76443e-32	6.14769e-07	CP019399	2722709	2723983	424	dihydropyrimidine dehydrogenase subunit B	WP_009048418.1	YEIA	GO:0003674,GO:0003824,GO:0003954,GO:0005488,GO:0006139,GO:0006206,GO:0006208,GO:0006725,GO:0006807,GO:0006928,GO:0008150,GO:0008152,GO:0009056,GO:0009112,GO:0009987,GO:0016491,GO:0016627,GO:0016634,GO:0016651,GO:0034641,GO:0044237,GO:0044238,GO:0044248,GO:0044270,GO:0044281,GO:0044699,GO:0044710,GO:0044763,GO:0046113,GO:0046483,GO:0046700,GO:0051536,GO:0051540,GO:0055086,GO:0055114,GO:0071704,GO:…	map00240,map00410,map00770,map00983,map01100	0QN55	F	Dihydropyrimidine dehydrogenase	NA	424	G3DSA:3.20.20.70,G3DSA:3.30.70.20	NA	PTHR11938:SF16,PTHR11938	PF14697;4Fe-4S dicluster domain;date=22-07-2017,PF01180;Dihydroorotate dehydrogenase;GO:0005737,GO:0016627,GO:0055114	NA	NA	PS00198;4Fe-4S ferredoxin-type iron-sulfur binding region signature.,PS00198;4Fe-4S ferredoxin-type iron-sulfur binding region signature.	PS51379;4Fe-4S ferredoxin-type iron-sulfur binding domain profile.,PS51379;4Fe-4S ferredoxin-type iron-sulfur binding domain profile.	NA	NA	SSF54862,SSF51395	TIGR01037;pyrD_sub1_fam: dihydroorotate dehydrogenase family protein	NA
2340	PchlR47_12350	PchlR47_12350	199.217	-3.09426	0.307882	-10.0502	9.17102e-24	3.9793e-05	CP019399	2723984	2725351	455	dihydropyrimidine dehydrogenase	WP_010455093.1	GLTD	GO:0003674,GO:0003824,GO:0003954,GO:0004355,GO:0005488,GO:0006082,GO:0006139,GO:0006206,GO:0006208,GO:0006520,GO:0006536,GO:0006537,GO:0006725,GO:0006807,GO:0008150,GO:0008152,GO:0008652,GO:0009056,GO:0009058,GO:0009064,GO:0009084,GO:0009112,GO:0009987,GO:0015930,GO:0016053,GO:0016491,GO:0016638,GO:0016639,GO:0016651,GO:0019752,GO:0034641,GO:0043436,GO:0043648,GO:0043650,GO:0044237,GO:0044238,GO:…	map00250,map00910,map01100,map01110,map01120,map01230	0QMZ5	E	Oxidoreductase	NA	455	G3DSA:1.10.1060.10,G3DSA:3.50.50.60,G3DSA:3.50.50.60,G3DSA:3.50.50.60	NA	PTHR11938,PTHR11938:SF4	PF14691;Dihydroprymidine dehydrogenase domain II, 4Fe-4S cluster;date=22-07-2017,PF07992;Pyridine nucleotide-disulphide oxidoreductase;GO:0016491,GO:0055114	NA	Pyridine nucleotide disulphide reductase class-II signature,Pyridine nucleotide disulphide reductase class-II signature,Pyridine nucleotide disulphide reductase class-II signature,FAD-dependent pyridine nucleotide reductase signature,FAD-dependent pyridine nucleotide reductase signature,FAD-dependent pyridine nucleotide reductase signature,FAD-dependent pyridine nucleotide reductase signature	NA	PS51379;4Fe-4S ferredoxin-type iron-sulfur binding domain profile.	NA	NA	SSF46548,SSF51971	NA	NA
2341	PchlR47_12355	PchlR47_12355	1909.75	-1.60076	0.196771	-8.13513	4.11485e-16	0.00186309	CP019399	2725510	2726949	479	dihydropyrimidinase	WP_019828920.1	PYRC	GO:0003674,GO:0003824,GO:0005575,GO:0005622,GO:0005623,GO:0005737,GO:0006139,GO:0006206,GO:0006208,GO:0006725,GO:0006807,GO:0008150,GO:0008152,GO:0009056,GO:0009112,GO:0009987,GO:0016787,GO:0016810,GO:0016812,GO:0034641,GO:0044237,GO:0044238,GO:0044248,GO:0044270,GO:0044281,GO:0044424,GO:0044464,GO:0044710,GO:0046113,GO:0046483,GO:0046700,GO:0055086,GO:0071704,GO:0072527,GO:0072529,GO:1901360,GO:…	map00230,map00240,map00410,map00770,map00983,map01100,map01120	0QKKW	F	dihydro-orotase (EC 3.5.2.3)	NA	479	G3DSA:3.20.20.140,G3DSA:2.30.40.10,G3DSA:2.30.40.10	NA	PTHR11647,PTHR11647:SF61	PF13147;Amidohydrolase;date=22-07-2017	NA	NA	NA	NA	NA	NA	SSF51338,SSF51556,SSF51338	TIGR02033;D-hydantoinase: dihydropyrimidinase	NA
2343	PchlR47_12365	PchlR47_12365	562.756	-1.62023	0.238887	-6.78241	1.18186e-11	0.0169267	CP019399	2729278	2730561	427	Zn-dependent hydrolase	WP_009048422.1	AMAB	GO:0003674,GO:0003824,GO:0006082,GO:0006139,GO:0006520,GO:0006725,GO:0006753,GO:0006793,GO:0006796,GO:0006807,GO:0008150,GO:0008152,GO:0009056,GO:0009063,GO:0009117,GO:0009987,GO:0016054,GO:0016787,GO:0016810,GO:0016811,GO:0019637,GO:0019752,GO:0034641,GO:0043436,GO:0044237,GO:0044238,GO:0044248,GO:0044281,GO:0044282,GO:0044710,GO:0044712,GO:0046395,GO:0046483,GO:0050538,GO:0055086,GO:0071704,GO:…	map00240,map00410,map00770,map00983,map01100	0QITI	E	allantoate amidohydrolase	NA	427	G3DSA:3.30.70.360,G3DSA:3.40.630.10,G3DSA:3.40.630.10	NA	PTHR32494:SF6,PTHR32494	PF07687;Peptidase dimerisation domain;date=22-07-2017,PF01546;Peptidase family M20/M25/M40;GO:0008152,GO:0016787	PIRSF001235	NA	NA	NA	NA	NA	SSF55031,SSF53187,SSF53187	TIGR01879;hydantase: amidase, hydantoinase/carbamoylase family	NA
2381	PchlR47_12580	PchlR47_12580	746.05	-12.9655	1.22126	-10.6166	2.49546e-26	1.12357e-05	CP019399	2776079	2777488	469	FAD/NAD(P)-binding oxidoreductase	WP_011060874.1	HCNB	GO:0003674,GO:0003824,GO:0005575,GO:0005623,GO:0005886,GO:0006082,GO:0006520,GO:0006544,GO:0006546,GO:0006807,GO:0008150,GO:0008152,GO:0009056,GO:0009063,GO:0009069,GO:0009071,GO:0009987,GO:0016020,GO:0016054,GO:0016491,GO:0016638,GO:0019752,GO:0043436,GO:0044237,GO:0044238,GO:0044248,GO:0044281,GO:0044282,GO:0044464,GO:0044710,GO:0044712,GO:0046395,GO:0050622,GO:0055114,GO:0071704,GO:0071944,GO:…	map00460,map01100	0QI0E	C	Oxidoreductase	NA	469	G3DSA:3.50.50.60,G3DSA:3.50.50.60	NA	PTHR22912:SF141,PTHR22912:SF141,PTHR22912,PTHR22912	PF04324;BFD-like [2Fe-2S] binding domain;date=22-07-2017,PF07992;Pyridine nucleotide-disulphide oxidoreductase;GO:0016491,GO:0055114	PIRSF037495	FAD-dependent pyridine nucleotide reductase signature,FAD-dependent pyridine nucleotide reductase signature,FAD-dependent pyridine nucleotide reductase signature,FAD-dependent pyridine nucleotide reductase signature	NA	NA	NA	NA	SSF51905	NA	NA
2382	PchlR47_12585	PchlR47_12585	913.374	-2.48638	0.300718	-8.26814	1.36061e-16	0.0014528	CP019399	2777481	2778737	418	hydrogen cyanide synthase	WP_009048458.1	HCNC	GO:0003674,GO:0003824,GO:0005575,GO:0005623,GO:0005886,GO:0006082,GO:0006520,GO:0006544,GO:0006546,GO:0006807,GO:0008150,GO:0008152,GO:0009056,GO:0009063,GO:0009069,GO:0009071,GO:0009987,GO:0016020,GO:0016054,GO:0016491,GO:0016638,GO:0019752,GO:0043436,GO:0044237,GO:0044238,GO:0044248,GO:0044281,GO:0044282,GO:0044464,GO:0044710,GO:0044712,GO:0046395,GO:0050622,GO:0055114,GO:0071704,GO:0071944,GO:…	map00260,map00360,map00460,map00730,map01100	0QIYU	E	Glycine oxidase ThiO	NA	418	G3DSA:3.50.50.60,G3DSA:3.50.50.60,G3DSA:3.50.50.60,G3DSA:3.50.50.60,G3DSA:3.30.9.10	NA	PTHR13847,PTHR13847	PF01266;FAD dependent oxidoreductase;GO:0016491,GO:0055114	NA	NA	NA	PS51257;Prokaryotic membrane lipoprotein lipid attachment site profile.	NA	NA	SSF51905,SSF51905,SSF51905,SSF54373	NA	4-23,44-66
2433	PchlR47_12870	PchlR47_12870	444.606	-1.88772	0.246076	-7.67126	1.70316e-14	0.00428706	CP019399	2841266	2841748	160	formate dehydrogenase subunit gamma	WP_003181934.1	FDSG	GO:0003674,GO:0003824,GO:0003954,GO:0005488,GO:0005575,GO:0005622,GO:0005623,GO:0005737,GO:0005739,GO:0005740,GO:0005743,GO:0005746,GO:0005747,GO:0006082,GO:0006091,GO:0006119,GO:0006120,GO:0006139,GO:0006725,GO:0006732,GO:0006733,GO:0006734,GO:0006753,GO:0006793,GO:0006796,GO:0006807,GO:0008137,GO:0008150,GO:0008152,GO:0008863,GO:0009117,GO:0009326,GO:0009987,GO:0015942,GO:0015980,GO:0016020,GO:…	map00190,map00630,map00680,map00910,map01100,map01120,map05010,map05012,map05016	0QUZJ	C	Formate dehydrogenase gamma subunit	NA	160	G3DSA:3.40.30.10	NA	PTHR10371:SF4,PTHR10371	PF01257;Thioredoxin-like [2Fe-2S] ferredoxin;date=22-07-2017	PIRSF000216	NA	NA	NA	NA	NA	SSF52833	NA	NA
2434	PchlR47_12875	PchlR47_12875	1607.72	-2.98649	0.223023	-13.391	6.82959e-41	4.45404e-09	CP019399	2841742	2843301	519	formate dehydrogenase	WP_007923875.1	FDSB	GO:0003674,GO:0003824,GO:0005575,GO:0005623,GO:0006082,GO:0006091,GO:0008150,GO:0008152,GO:0008863,GO:0009061,GO:0009326,GO:0009987,GO:0015942,GO:0015944,GO:0015980,GO:0016491,GO:0016620,GO:0016695,GO:0016696,GO:0016903,GO:0019752,GO:0032787,GO:0032991,GO:0043234,GO:0043436,GO:0044237,GO:0044281,GO:0044464,GO:0044710,GO:0045333,GO:0050583,GO:0055114,GO:0071704	map00190,map00630,map00680,map00910,map01100,map01120	0QIHG	C	NADH dehydrogenase I, subunit F	NA	519	NA	NA	PTHR11780:SF2,PTHR11780	PF10589;NADH-ubiquinone oxidoreductase-F iron-sulfur binding region;GO:0051539,PF01512;Respiratory-chain NADH dehydrogenase 51 Kd subunit;date=22-07-2017	NA	NA	PS00644;Respiratory-chain NADH dehydrogenase 51 Kd subunit signature 1.,PS00645;Respiratory-chain NADH dehydrogenase 51 Kd subunit signature 2.	NA	NA	NADH-ubiquinone oxidoreductase-F iron-sulfur binding region	SSF140490,SSF142019,SSF142984	NA	NA
2435	PchlR47_12880	PchlR47_12880	1490.76	-2.79139	0.213765	-13.0582	5.70601e-39	1.21855e-08	CP019399	2843298	2846174	958	formate dehydrogenase subunit alpha	WP_013693204.1	FDSA		map00630,map00680,map01100,map01120	0RAPB	C	formate dehydrogenase, alpha subunit	NA	958	G3DSA:3.40.228.10,G3DSA:3.30.70.20,G3DSA:3.30.70.20,G3DSA:3.40.50.740,G3DSA:3.40.50.740,G3DSA:3.10.20.30,G3DSA:2.20.25.90,G3DSA:2.40.40.20	NA	PTHR11615:SF112,PTHR11615,PTHR11615,PTHR11615:SF112	PF00384;Molybdopterin oxidoreductase;GO:0016491,GO:0055114,PF01568;Molydopterin dinucleotide binding domain;GO:0016491,GO:0030151,GO:0055114,PF13510;2Fe-2S iron-sulfur cluster binding domain;date=22-07-2017,PF04879;Molybdopterin oxidoreductase Fe4S4 domain;GO:0016491,GO:0055114,PF00037;4Fe-4S binding domain;GO:0051536,PF10588;NADH-ubiquinone oxidoreductase-G iron-sulfur binding region;GO:0016491,…	PIRSF036643	NA	PS00932;Prokaryotic molybdopterin oxidoreductases signature 3.,PS00198;4Fe-4S ferredoxin-type iron-sulfur binding region signature.,PS00198;4Fe-4S ferredoxin-type iron-sulfur binding region signature.	PS51085;2Fe-2S ferredoxin-type iron-sulfur binding domain profile.,PS51379;4Fe-4S ferredoxin-type iron-sulfur binding domain profile.,PS51379;4Fe-4S ferredoxin-type iron-sulfur binding domain profile.,PS51669;Prokaryotic molybdopterin oxidoreductases 4Fe-4S domain profile.	NA	NADH-ubiquinone oxidoreductase-G iron-sulfur binding region,Molybdopterin oxidoreductase Fe4S4 domain	SSF50692,SSF53706,SSF54862,SSF54292	TIGR01591;Fdh-alpha: formate dehydrogenase, alpha subunit	NA
2436	PchlR47_12885	PchlR47_12885	311.763	-2.62237	0.260417	-10.0699	7.5079e-24	3.82672e-05	CP019399	2846171	2846398	75	formate dehydrogenase	WP_007923873.1	FDSD	GO:0003674,GO:0003824,GO:0005575,GO:0005623,GO:0008150,GO:0008152,GO:0008863,GO:0009326,GO:0016491,GO:0016620,GO:0016903,GO:0032991,GO:0043234,GO:0044464,GO:0044710,GO:0055114	map00630,map00680,map01100,map01120	0QZDX	C	Formate dehydrogenase, delta subunit	NA	75	NA	NA	NA	PF11390;NADH-dependant formate dehydrogenase delta subunit FdsD;date=22-07-2017	NA	NA	NA	NA	NA	NA	NA	NA	NA
2468	PchlR47_13055	PchlR47_13055	952.759	-1.61911	0.23459	-6.90186	5.13269e-12	0.0141461	NA	NA	NA	NA	NA	NA	NA	NA	NA	NA	NA	NA	NA	NA	NA	NA	NA	NA	NA	NA	NA	NA	NA	NA	NA	NA	NA
2470	PchlR47_13065	PchlR47_13065	3049.87	-1.27809	0.194641	-6.56639	5.15498e-11	0.0235632	CP019399	2881560	2883044	494	oxidase	WP_007931274.1			map00350,map00740,map00950,map00965,map01100,map01110,map04916	176JD	S	tyrosinase	NA	494	G3DSA:1.10.1280.10	NA	PTHR11474,PTHR11474:SF16	PF00264;Common central domain of tyrosinase;GO:0008152,GO:0016491	NA	Tyrosinase copper-binding domain signature,Tyrosinase copper-binding domain signature,Tyrosinase copper-binding domain signature,Tyrosinase copper-binding domain signature	PS00497;Tyrosinase CuA-binding region signature.,PS00498;Tyrosinase and hemocyanins CuB-binding region signature.	NA	NA	NA	SSF48056	NA	NA
2528	PchlR47_13375	PchlR47_13375	599.854	-1.24848	0.202879	-6.15382	7.56405e-10	0.0397847	CP019399	2946801	2947760	319	efflux transporter periplasmic adaptor subunit	WP_016493947.1	YIBH	GO:0005575,GO:0005623,GO:0005886,GO:0006950,GO:0006974,GO:0008150,GO:0009987,GO:0016020,GO:0033554,GO:0044464,GO:0044699,GO:0044763,GO:0050896,GO:0051716,GO:0071944		0QJHG	V	secretion protein (HlyD	NA	319	G3DSA:2.40.50.100,G3DSA:2.40.50.100	NA	PTHR30386,PTHR30386:SF1	PF00529;HlyD family secretion protein;GO:0016020,GO:0055085,PF00529;HlyD family secretion protein;GO:0016020,GO:0055085	NA	NA	NA	NA	NA	NA	SSF111369	NA	27-49,3-22
2600	PchlR47_13770	PchlR47_13770	511.871	-2.14751	0.249593	-8.60402	7.69706e-18	0.000754601	CP019399	3022765	3024912	715	twin-arginine translocation pathway signal protein	WP_009043584.1	IORB	GO:0003674,GO:0003824,GO:0006091,GO:0006113,GO:0008150,GO:0008152,GO:0009987,GO:0015980,GO:0016491,GO:0016627,GO:0044237,GO:0044710,GO:0047121,GO:0055114		0QJCB	C	Aldehyde oxidase and xanthine dehydrogenase, molybdopterin binding	NA	715	G3DSA:3.30.365.10,G3DSA:3.90.1170.50,G3DSA:3.30.365.10,G3DSA:3.30.365.10	NA	PTHR11908,PTHR11908:SF2	PF02738;Molybdopterin-binding domain of aldehyde dehydrogenase;GO:0016491,GO:0055114,PF02738;Molybdopterin-binding domain of aldehyde dehydrogenase;GO:0016491,GO:0055114,PF02738;Molybdopterin-binding domain of aldehyde dehydrogenase;GO:0016491,GO:0055114	PIRSF036389	NA	NA	PS51318;Twin arginine translocation (Tat) signal profile.	NA	Aldehyde oxidase and xanthine dehydrogenase, a/b hammerhead domain	SSF56003,SSF56003	TIGR01409;TAT_signal_seq: Tat (twin-arginine translocation) pathway signal sequence	47300
2601	PchlR47_13775	PchlR47_13775	67.6194	-2.43209	0.321697	-7.56019	4.02488e-14	0.00506312	CP019399	3024914	3025492	192	hypothetical protein	WP_007923658.1				17B5P	S	NA	NA	192	NA	NA	NA	NA	NA	NA	NA	NA	45292	NA	SSF48695	NA	NA
2608	PchlR47_13810	PchlR47_13810	795.486	1.85869	0.261213	7.11562	1.11411e-12	0.0100913	CP019399	3034042	3035499	485	lytic transglycosylase	WP_019095505.1	MLTD	GO:0000270,GO:0003674,GO:0003824,GO:0005575,GO:0005618,GO:0005623,GO:0005886,GO:0006022,GO:0006026,GO:0006027,GO:0006040,GO:0006082,GO:0006520,GO:0006807,GO:0008150,GO:0008152,GO:0008773,GO:0008933,GO:0009056,GO:0009057,GO:0009253,GO:0009274,GO:0009276,GO:0009279,GO:0009987,GO:0016020,GO:0016740,GO:0016757,GO:0016772,GO:0016779,GO:0019222,GO:0019752,GO:0019867,GO:0030203,GO:0030312,GO:0030313,GO:…		0QHZG	M	Lytic Murein transglycosylase	NA	485	G3DSA:1.10.530.10,G3DSA:3.10.350.10,G3DSA:3.10.350.10	NA	PTHR21666:SF178,PTHR21666	PF01464;Transglycosylase SLT domain;date=22-07-2017,PF06474;MltD lipid attachment motif;date=22-07-2017,PF01476;LysM domain;date=22-07-2017,PF01476;LysM domain;date=22-07-2017	NA	NA	PS00922;Prokaryotic transglycosylases signature.	PS51257;Prokaryotic membrane lipoprotein lipid attachment site profile.	NA	Lysin motif,Lysin motif	SSF54106,SSF53955,SSF54106	NA	NA
2615	PchlR47_13850	PchlR47_13850	3147.39	-2.04816	0.229007	-8.94363	3.76601e-19	0.000378445	CP019399	3042510	3043100	196	N-acetyltransferase	WP_009048712.1	YYAR	GO:0008150,GO:0009636,GO:0042221,GO:0046677,GO:0050896		0QXXH	S	Acetyltransferase (GNAT) family	NA	196	G3DSA:3.40.630.30	NA	PTHR23091	PF00583;Acetyltransferase (GNAT) family;GO:0008080	NA	Streptothricin acetyltransferase signature,Streptothricin acetyltransferase signature,Streptothricin acetyltransferase signature,Streptothricin acetyltransferase signature	NA	PS51186;Gcn5-related N-acetyltransferase (GNAT) domain profile.	NA	NA	SSF55729	NA	NA
2676	PchlR47_14190	PchlR47_14190	252.149	1.76349	0.28519	6.18354	6.26799e-10	0.0386692	CP019399	3127013	3127633	206	flagellar biosynthesis protein	WP_009048774.1				182XR	N	flagellar biosynthetic protein	NA	206	NA	NA	NA	NA	NA	NA	NA	PS51257;Prokaryotic membrane lipoprotein lipid attachment site profile.	43831	NA	NA	NA	NA
2693	PchlR47_14300	PchlR47_14300	296.244	-11.6355	1.21293	-9.59289	8.56486e-22	0.000106559	NA	NA	NA	NA	NA	NA	NA	NA	NA	NA	NA	NA	NA	NA	NA	NA	NA	NA	NA	NA	NA	NA	NA	NA	NA	NA	NA
2694	PchlR47_14305	PchlR47_14305	6772.73	-9.03923	0.317377	-28.4811	2.00819e-178	9.73983e-14	CP019399	3146953	3148380	475	cytochrome c oxidase%2C cbb3-type subunit I	WP_003224481.1	CCON	GO:0003674,GO:0003824,GO:0004129,GO:0005215,GO:0006091,GO:0006810,GO:0006811,GO:0006812,GO:0006818,GO:0008150,GO:0008152,GO:0008324,GO:0009987,GO:0015002,GO:0015075,GO:0015077,GO:0015078,GO:0015672,GO:0015992,GO:0016491,GO:0016675,GO:0016676,GO:0022857,GO:0022890,GO:0022891,GO:0022892,GO:0034220,GO:0044237,GO:0044699,GO:0044710,GO:0044763,GO:0044765,GO:0051179,GO:0051234,GO:0055085,GO:0055114	map00190,map01100,map02020	0QHTH	C	cytochrome c oxidase, cbb3-type subunit I	NA	475	G3DSA:1.20.210.10	NA	PTHR10422,PTHR10422:SF21	PF00115;Cytochrome C and Quinol oxidase polypeptide I;GO:0004129,GO:0005506,GO:0009055,GO:0009060,GO:0016021,GO:0020037,GO:0055114	NA	NA	PS00077;Heme-copper oxidase catalytic subunit, copper B binding region signature.	PS50855;Cytochrome oxidase subunit I profile.	NA	NA	SSF81442	TIGR00780;ccoN: cytochrome c oxidase, cbb3-type, subunit I	240-257,272-294,379-401,344-366,95-117,307-329,163-185,435-457,205-227,63-82,132-151,21-43
2695	PchlR47_14310	PchlR47_14310	5752.87	-8.59818	0.254368	-33.8022	1.83339e-250	9.73983e-14	CP019399	3148852	3150525	557	sulfite reductase	WP_009048796.1	CYSI	GO:0003674,GO:0003824,GO:0004783,GO:0006790,GO:0008150,GO:0008152,GO:0009987,GO:0016491,GO:0016651,GO:0016667,GO:0016668,GO:0044237,GO:0044710,GO:0055114	map00910,map00920,map01100,map01120	0QI7J	P	Component of the sulfite reductase complex that catalyzes the 6-electron reduction of sulfite to sulfide. This is one of several activities required for the biosynthesis of L- cysteine from sulfate ()	NA	557	G3DSA:3.30.413.10,G3DSA:3.90.480.10,G3DSA:3.90.480.10,G3DSA:3.30.413.10	NA	PTHR11493:SF47,PTHR11493:SF47,PTHR11493,PTHR11493	PF01077;Nitrite and sulphite reductase 4Fe-4S domain;GO:0016491,GO:0020037,GO:0051536,GO:0055114,PF01077;Nitrite and sulphite reductase 4Fe-4S domain;GO:0016491,GO:0020037,GO:0051536,GO:0055114,PF03460;Nitrite/Sulfite reductase ferredoxin-like half domain;GO:0016491,GO:0055114,PF03460;Nitrite/Sulfite reductase ferredoxin-like half domain;GO:0016491,GO:0055114	NA	Sirohaem Fe-binding site signature,Sirohaem Fe-binding site signature	NA	NA	NA	NA	SSF55124,SSF55124,SSF56014,SSF56014,SSF55124	NA	NA
2696	PchlR47_14315	PchlR47_14315	3045.68	-8.96334	0.338936	-26.4455	4.11157e-154	9.73983e-14	CP019399	3150601	3151095	164	oxidoreductase	WP_009043680.1	BMUL_0820			17CR3	S	conserved protein ucp030820	NA	164	NA	NA	NA	PF06073;Bacterial protein of unknown function (DUF934);date=22-07-2017	PIRSF030820	NA	NA	NA	NA	NA	NA	NA	NA
2697	PchlR47_14320	PchlR47_14320	797.033	-2.60292	0.248493	-10.4748	1.12726e-25	1.55536e-05	NA	NA	NA	NA	NA	NA	NA	NA	NA	NA	NA	NA	NA	NA	NA	NA	NA	NA	NA	NA	NA	NA	NA	NA	NA	NA	NA
2701	PchlR47_14345	PchlR47_14345	544.753	1.50318	0.235145	6.39258	1.63114e-10	0.0294585	CP019399	3155954	3159049	1031	multidrug transporter subunit MdtB	WP_003224501.1	MDTB	GO:0006810,GO:0006855,GO:0008150,GO:0009987,GO:0015893,GO:0042221,GO:0042493,GO:0044699,GO:0044763,GO:0044765,GO:0050896,GO:0051179,GO:0051234,GO:0055085	map02020	0QI9F	V	Resistance protein	NA	1031	G3DSA:3.30.2090.10,G3DSA:3.30.2090.10,G3DSA:3.30.70.1430,G3DSA:3.30.70.1430,G3DSA:1.10.3850.10,G3DSA:1.20.1640.10	NA	PTHR32063:SF21,PTHR32063	PF00873;AcrB/AcrD/AcrF family;GO:0005215,GO:0006810,GO:0016020	NA	Acriflavin resistance protein family signature,Acriflavin resistance protein family signature,Acriflavin resistance protein family signature,Acriflavin resistance protein family signature,Acriflavin resistance protein family signature,Acriflavin resistance protein family signature,Acriflavin resistance protein family signature,Acriflavin resistance protein family signature,Acriflavin resistance p…	NA	NA	NA	NA	SSF82866,SSF82693,SSF82693,SSF82693,SSF82693,SSF82693,SSF82866,SSF82693,SSF82714,SSF82714	NA	430-452,859-881,7-29,530-549,901-923,991-1013,459-481,954-976,360-382,334-353
2706	PchlR47_14370	PchlR47_14370	3021.73	-6.18931	0.229333	-26.9883	2.02936e-160	9.73983e-14	CP019399	3167523	3168932	469	GntR family transcriptional regulator	WP_007983856.1	YDCR	GO:0001071,GO:0003674,GO:0003700,GO:0006355,GO:0008150,GO:0009889,GO:0010468,GO:0010556,GO:0019219,GO:0019222,GO:0031323,GO:0031326,GO:0050789,GO:0050794,GO:0051171,GO:0051252,GO:0060255,GO:0065007,GO:0080090,GO:2000112,GO:2001141		0QK06	K	Transcriptional regulator	NA	469	G3DSA:3.40.640.10,G3DSA:3.90.1150.10,G3DSA:1.10.10.10	NA	PTHR11751:SF314,PTHR11751	PF00155;Aminotransferase class I and II;GO:0009058,GO:0030170,PF00392;Bacterial regulatory proteins, gntR family;GO:0003700,GO:0006355	NA	NA	NA	PS50949;GntR-type HTH domain profile.	NA	helix_turn_helix gluconate operon transcriptional repressor	SSF53383,SSF46785	NA	NA
2707	PchlR47_14375	PchlR47_14375	3995.62	-7.62814	0.25969	-29.374	1.18042e-189	9.73983e-14	CP019399	3169058	3170470	470	cytochrome c oxidase accessory protein CcoG	WP_007930976.1	CCOG			0QI0B	C	cytochrome C oxidase accessory protein CcoG	NA	470	G3DSA:3.30.70.20,G3DSA:2.60.40.10,G3DSA:3.30.70.20	NA	PTHR30176,PTHR30176	PF11614;IG-like fold at C-terminal of FixG, putative oxidoreductase;date=22-07-2017,PF13746;4Fe-4S dicluster domain;GO:0051536,PF12801;4Fe-4S binding domain;GO:0051536	NA	NA	PS00198;4Fe-4S ferredoxin-type iron-sulfur binding region signature.	PS51379;4Fe-4S ferredoxin-type iron-sulfur binding domain profile.,PS51379;4Fe-4S ferredoxin-type iron-sulfur binding domain profile.	NA	NA	SSF54862,SSF54862	TIGR02745;ccoG_rdxA_fixG: cytochrome c oxidase accessory protein CcoG	46-68,163-182,337-356,88-110,192-214
2741	PchlR47_14555	PchlR47_14555	1387.91	2.14031	0.211565	10.1166	4.66422e-24	3.43029e-05	CP019399	3215111	3217459	782	acylase	WP_009048838.1	PVDQ	GO:0002048,GO:0002049,GO:0003674,GO:0003824,GO:0005575,GO:0005623,GO:0006518,GO:0006807,GO:0008150,GO:0008152,GO:0009058,GO:0009237,GO:0009987,GO:0016787,GO:0019184,GO:0019290,GO:0019748,GO:0034641,GO:0042597,GO:0043043,GO:0043603,GO:0043604,GO:0044237,GO:0044249,GO:0044271,GO:0044464,GO:0044550,GO:0044710,GO:0044711,GO:0051186,GO:0051188,GO:0071704,GO:1901564,GO:1901566,GO:1901576		0QJB5	S	Penicillin amidase	NA	782	G3DSA:1.10.439.10,G3DSA:3.60.20.10,G3DSA:3.60.20.10,G3DSA:2.30.120.10	NA	NA	PF01804;Penicillin amidase;GO:0016787,GO:0017000	NA	NA	NA	NA	NA	NA	SSF56235	NA	NA
2747	PchlR47_14585	PchlR47_14585	460.083	-2.03822	0.223475	-9.12059	7.47153e-20	0.000272194	CP019399	3221729	3222649	306	nitrilase	WP_009048843.1	NIT2	GO:0000257,GO:0003674,GO:0003824,GO:0006082,GO:0006725,GO:0006807,GO:0008150,GO:0008152,GO:0009683,GO:0009850,GO:0009987,GO:0010817,GO:0016787,GO:0016810,GO:0016815,GO:0019752,GO:0032787,GO:0034641,GO:0034754,GO:0042430,GO:0042445,GO:0043436,GO:0044237,GO:0044281,GO:0044710,GO:0046483,GO:0065007,GO:0065008,GO:0071704,GO:1901360,GO:1901564	map00380,map00460,map00627,map00643,map00910,map01100,map01120	0QN58	S	Nitrilase	NA	306	G3DSA:3.60.110.10	NA	PTHR23088,PTHR23088:SF13	PF00795;Carbon-nitrogen hydrolase;GO:0006807,GO:0016810	NA	NA	PS00921;Nitrilases / cyanide hydratase active site signature.	PS50263;Carbon-nitrogen hydrolase domain profile.	NA	NA	SSF56317	NA	NA
2815	PchlR47_14980	PchlR47_14980	33.6481	2.83323	0.45566	6.21786	5.03983e-10	0.0369576	CP019399	3315451	3315942	163	hypothetical protein	WP_007926393.1				0QXQU	S	Protein of unknown function (DUF3304)	NA	163	NA	NA	NA	PF11745;Protein of unknown function (DUF3304);date=22-07-2017	NA	NA	NA	NA	NA	NA	NA	NA	21-40
2816	PchlR47_14985	PchlR47_14985	86.4131	2.01057	0.296028	6.79183	1.10721e-11	0.0167678	CP019399	3315942	3316781	279	hypothetical protein	WP_007926391.1				0QZNR	S	NA	NA	279	NA	NA	NA	PF13503;Domain of unknown function (DUF4123);date=22-07-2017	NA	NA	NA	NA	NA	NA	NA	NA	NA
2817	PchlR47_14990	PchlR47_14990	172.057	2.32898	0.305397	7.62609	2.41986e-14	0.00457449	CP019399	3316778	3318850	690	type IV secretion protein Rhs	WP_007926390.1	VGRG-1		map03070	16Q7X	M	Rhs element vgr protein	NA	690	G3DSA:2.40.50.230,G3DSA:3.55.50.10	NA	PTHR32305:SF8,PTHR32305	PF04717;Phage-related baseplate assembly protein;date=22-07-2017,PF05954;Phage late control gene D protein (GPD);date=22-07-2017	NA	NA	NA	NA	NA	NA	SSF69279,SSF69255,SSF69349,SSF69279	TIGR03361;VI_Rhs_Vgr: type VI secretion system Vgr family protein,TIGR01646;vgr_GE: Rhs element Vgr protein	NA
2835	PchlR47_15120	PchlR47_15120	110.967	1.79735	0.25776	6.97295	3.10352e-12	0.0125671	CP019399	3350666	3352876	736	TonB-dependent siderophore receptor	WP_007930875.1	FIU	GO:0005575,GO:0005623,GO:0006810,GO:0008150,GO:0009279,GO:0015833,GO:0015893,GO:0016020,GO:0019867,GO:0030312,GO:0030313,GO:0031975,GO:0042221,GO:0042493,GO:0042884,GO:0042886,GO:0042891,GO:0044462,GO:0044464,GO:0044699,GO:0044765,GO:0050896,GO:0051179,GO:0051234,GO:0071702,GO:0071705,GO:0071944,GO:1901998		0RATW	P	siderophore receptor	NA	736	G3DSA:2.40.170.20,G3DSA:2.170.130.10	NA	PTHR32552:SF8,PTHR32552	PF07715;TonB-dependent Receptor Plug Domain;GO:0004872,GO:0006810,GO:0016020,PF00593;TonB dependent receptor;GO:0004872,GO:0006810,GO:0016020	NA	NA	NA	NA	NA	NA	SSF56935	TIGR01783;TonB-siderophor: TonB-dependent siderophore receptor	NA
2876	PchlR47_15345	PchlR47_15345	146.801	-1.65938	0.261407	-6.34789	2.18292e-10	0.0309477	CP019399	3401744	3403669	641	1-deoxy-D-xylulose-5-phosphate synthase	WP_016702937.1	DXS	GO:0000287,GO:0003674,GO:0003824,GO:0005488,GO:0006081,GO:0006082,GO:0006090,GO:0006629,GO:0006644,GO:0006720,GO:0006793,GO:0006796,GO:0008150,GO:0008152,GO:0008299,GO:0008610,GO:0008654,GO:0008661,GO:0009058,GO:0009240,GO:0009987,GO:0016740,GO:0016744,GO:0019288,GO:0019637,GO:0019682,GO:0019752,GO:0019842,GO:0030145,GO:0030975,GO:0032787,GO:0036094,GO:0040007,GO:0043167,GO:0043169,GO:0043436,GO:…	map00730,map00900,map01100,map01110	16PEN	H	Catalyzes the acyloin condensation reaction between C atoms 2 and 3 of pyruvate and glyceraldehyde 3-phosphate to yield 1-deoxy-D-xylulose-5-phosphate (DXP) ()	NA	641	G3DSA:3.40.50.970,G3DSA:3.40.50.970,G3DSA:3.40.50.970,G3DSA:3.40.50.920	MF_00315;1-deoxy-D-xylulose-5-phosphate synthase [dxs].;GO:0008661,GO:0016114	PTHR11624,PTHR11624:SF51,PTHR11624:SF51,PTHR11624:SF51,PTHR11624,PTHR11624	PF13292;1-deoxy-D-xylulose-5-phosphate synthase;GO:0008661,GO:0016114,PF02780;Transketolase, C-terminal domain;GO:0003824,GO:0008152,PF02779;Transketolase, pyrimidine binding domain;date=22-07-2017	NA	NA	PS00801;Transketolase signature 1.,PS00802;Transketolase signature 2.	NA	NA	Transketolase, pyrimidine binding domain	SSF52518,SSF52518,SSF52922,SSF52518	TIGR00204;dxs: 1-deoxy-D-xylulose-5-phosphate synthase	NA
2937	PchlR47_15670	PchlR47_15670	203.65	-1.36723	0.224852	-6.08057	1.19759e-09	0.0437449	CP019399	3471784	3474033	749	isoquinoline 1-oxidoreductase	WP_007925637.1				16PTN	C	Aldehyde oxidase and xanthine dehydrogenase, molybdopterin binding	NA	749	G3DSA:3.30.365.10,G3DSA:3.30.365.10,G3DSA:3.30.365.10,G3DSA:3.90.1170.50,G3DSA:3.30.365.10,G3DSA:3.30.365.10	NA	PTHR11908:SF2,PTHR11908	PF02738;Molybdopterin-binding domain of aldehyde dehydrogenase;GO:0016491,GO:0055114,PF02738;Molybdopterin-binding domain of aldehyde dehydrogenase;GO:0016491,GO:0055114,PF02738;Molybdopterin-binding domain of aldehyde dehydrogenase;GO:0016491,GO:0055114	PIRSF036389	NA	NA	PS51318;Twin arginine translocation (Tat) signal profile.	NA	Aldehyde oxidase and xanthine dehydrogenase, a/b hammerhead domain	SSF56003,SSF56003	NA	NA
3019	PchlR47_16110	PchlR47_16110	7633.16	-2.97809	0.285859	-10.418	2.05146e-25	1.73725e-05	CP019399	3591794	3593752	652	glucose-methanol-choline oxidoreductase	WP_009049075.1	BETA		map00260,map01100	16Q7M	E	Can catalyze the oxidation of choline to betaine aldehyde and betaine aldehyde to glycine betaine ()	NA	652	G3DSA:3.50.50.60,G3DSA:3.50.50.60,G3DSA:3.50.50.60,G3DSA:3.50.50.60	NA	PTHR11552,PTHR11552,PTHR11552:SF13,PTHR11552:SF13	PF05199;GMC oxidoreductase;GO:0016614,GO:0055114,PF00732;GMC oxidoreductase;GO:0016614,GO:0050660,GO:0055114	PIRSF000137	NA	PS00624;GMC oxidoreductases signature 2.	NA	NA	NA	SSF51905,SSF51905,SSF51905,SSF54373	NA	NA
3020	PchlR47_16115	PchlR47_16115	4983.13	-2.1521	0.246548	-8.72896	2.57024e-18	0.000585064	CP019399	3593763	3596270	835	hypothetical protein	WP_009049076.1				176AQ	S	NA	NA	835	G3DSA:1.10.760.10	NA	NA	NA	NA	NA	NA	PS51257;Prokaryotic membrane lipoprotein lipid attachment site profile.	NA	NA	SSF46626,SSF46626,SSF46626,SSF46626	NA	NA
3021	PchlR47_16120	PchlR47_16120	2509.54	-1.60753	0.220832	-7.27944	3.35208e-13	0.00783649	CP019399	3596615	3599233	872	hypothetical protein	WP_016705249.1				0QXMI	S	Patatin-like phospholipase	NA	872	G3DSA:3.40.1090.10,G3DSA:3.40.1090.10	NA	NA	NA	NA	NA	NA	NA	NA	NA	SSF52151,SSF52151	NA	419-441,345-367,236-258,189-211,454-476,270-292,302-324
3063	PchlR47_16360	PchlR47_16360	540.675	2.08648	0.223251	9.34591	9.1106e-21	0.000175859	CP019399	3657403	3660453	1016	hypothetical protein	WP_016705203.1	YDIJ			0RA6J	C	domain protein	NA	1016	G3DSA:3.30.43.10,G3DSA:3.30.465.10,G3DSA:1.10.1060.10	NA	PTHR11748,PTHR11748,PTHR11748:SF9,PTHR11748:SF9	PF01565;FAD binding domain;GO:0008762,GO:0016491,GO:0050660,GO:0055114,PF13183;4Fe-4S dicluster domain;GO:0051536,PF02913;FAD linked oxidases, C-terminal domain;GO:0003824,GO:0050660	NA	NA	PS00198;4Fe-4S ferredoxin-type iron-sulfur binding region signature.	PS51387;PCMH-type FAD-binding domain profile.,PS51379;4Fe-4S ferredoxin-type iron-sulfur binding domain profile.	NA	NA	SSF56176,SSF56176,SSF55103,SSF46548	NA	NA
3126	PchlR47_16700	PchlR47_16700	198.073	-2.03815	0.290939	-7.00542	2.46248e-12	0.0119942	CP019399	3738859	3739545	228	phosphoribosyl transferase	WP_003202241.1	BMUL_2042			0QREC	S	phosphoribosyl transferase	NA	228	G3DSA:3.40.50.2020,G3DSA:3.40.50.2020	NA	PTHR31299,PTHR31299:SF1	PF00156;Phosphoribosyl transferase domain;GO:0009116	NA	NA	NA	NA	NA	NA	SSF53271	NA	NA
3130	PchlR47_16720	PchlR47_16720	138.195	-2.67296	0.281254	-9.50375	2.02468e-21	0.000125286	CP019399	3742698	3743504	268	ABC transporter ATP-binding protein	WP_016705144.1	SSUB	GO:0000166,GO:0001882,GO:0001883,GO:0003674,GO:0003824,GO:0005215,GO:0005488,GO:0005524,GO:0005575,GO:0005623,GO:0005886,GO:0006139,GO:0006152,GO:0006163,GO:0006195,GO:0006200,GO:0006725,GO:0006753,GO:0006793,GO:0006796,GO:0006807,GO:0006810,GO:0008150,GO:0008152,GO:0009056,GO:0009116,GO:0009117,GO:0009119,GO:0009123,GO:0009125,GO:0009126,GO:0009128,GO:0009141,GO:0009143,GO:0009144,GO:0009146,GO:…	map02010	0QJB6	P	(ABC) transporter	NA	268	G3DSA:3.40.50.300	NA	PTHR24220,PTHR24220:SF361	PF00005;ABC transporter;GO:0005524,GO:0016887	NA	NA	NA	PS50893;ATP-binding cassette, ABC transporter-type domain profile.	NA	ATPases associated with a variety of cellular activities	SSF52540	NA	NA
3131	PchlR47_16725	PchlR47_16725	296.804	-2.37055	0.297257	-7.97475	1.52686e-15	0.00249402	CP019399	3743501	3744571	356	acyl-CoA dehydrogenase	WP_011061470.1	OCAR_6878		map00281,map01110	1743I	C	acyl-Coa dehydrogenase	NA	356	G3DSA:2.40.110.10,G3DSA:1.10.540.10,G3DSA:1.20.140.10	NA	PTHR10909:SF255,PTHR10909	PF02771;Acyl-CoA dehydrogenase, N-terminal domain;GO:0008152,GO:0016627,GO:0050660,GO:0055114	NA	NA	NA	NA	NA	NA	SSF47203,SSF56645	NA	NA
3132	PchlR47_16730	PchlR47_16730	247.829	-2.63782	0.276088	-9.55426	1.24469e-21	0.000114956	CP019399	3744635	3745195	186	alkylhydroperoxidase	WP_007929041.1	MIP		map00362,map01100,map01120	0QQFG	S	Antioxidant protein with alkyl hydroperoxidase activity. Required for the reduction of the AhpC active site cysteine residues and for the regeneration of the AhpC enzyme activity ()	NA	186	G3DSA:1.20.5.810,G3DSA:1.20.1290.10	NA	NA	PF02627;Carboxymuconolactone decarboxylase family;GO:0051920,GO:0055114	NA	NA	NA	NA	NA	NA	SSF69118	TIGR00778;ahpD_dom: alkylhydroperoxidase AhpD family core domain	NA
3151	PchlR47_16830	PchlR47_16830	69.3082	1.92443	0.29647	6.49113	8.51927e-11	0.0259533	NA	NA	NA	NA	NA	NA	NA	NA	NA	NA	NA	NA	NA	NA	NA	NA	NA	NA	NA	NA	NA	NA	NA	NA	NA	NA	NA
3185	PchlR47_17010	PchlR47_17010	211.425	2.2909	0.286202	8.00447	1.19979e-15	0.00237064	CP019399	3817649	3818689	346	spermidine/putrescine ABC transporter substrate-binding protein	WP_009049246.1	POTD			16Q10	E	extracellular solute-binding protein, family 1	NA	346	G3DSA:3.40.190.10,G3DSA:3.40.190.10	NA	PTHR30222,PTHR30222:SF2	PF13416;Bacterial extracellular solute-binding protein;date=22-07-2017	NA	NA	NA	NA	44562	NA	SSF53850	NA	47300
3186	PchlR47_17015	PchlR47_17015	186.936	3.28433	0.318217	10.321	5.66077e-25	2.19017e-05	CP019399	3818744	3820126	460	aspartate aminotransferase family protein	WP_016703838.1		GO:0003674,GO:0003824,GO:0005488,GO:0006082,GO:0006520,GO:0006807,GO:0008150,GO:0008152,GO:0008483,GO:0009987,GO:0016223,GO:0016740,GO:0016769,GO:0019752,GO:0030170,GO:0043167,GO:0043168,GO:0043436,GO:0044237,GO:0044238,GO:0044281,GO:0044710,GO:0048037,GO:0071704,GO:1901564	map00280,map00330,map00410,map00640,map00780,map01100	0RB1G	E	Aminotransferase	NA	460	G3DSA:3.40.640.10,G3DSA:3.90.1150.10,G3DSA:3.90.1150.10	NA	PTHR11986,PTHR11986:SF24	PF00202;Aminotransferase class-III;GO:0008483,GO:0030170	NA	NA	NA	NA	NA	NA	SSF53383	NA	NA
3187	PchlR47_17020	PchlR47_17020	100.765	4.00697	0.376749	10.6357	2.03356e-26	1.08292e-05	CP019399	3820123	3821559	478	amino acid transporter	WP_007924825.1				0QNPV	E	Amino Acid	NA	478	NA	NA	PTHR11785,PTHR11785:SF261	PF13520;Amino acid permease;GO:0003333,GO:0015171,GO:0016020	PIRSF006060	NA	NA	NA	NA	NA	NA	NA	398-416,200-222,426-448,128-150,287-309,235-257,363-385,163-185,91-113,336-353,48-70,21-43
3188	PchlR47_17025	PchlR47_17025	211.45	4.35301	0.323855	13.4412	3.46614e-41	3.86689e-09	CP019399	3821617	3823110	497	aldehyde dehydrogenase PuuC	WP_007924827.1	ALDH	GO:0008150,GO:0008152,GO:0044710,GO:0055114	map00010,map00040,map00053,map00071,map00280,map00310,map00330,map00340,map00380,map00410,map00561,map00620,map00625,map00640,map00903,map01100,map01110,map01120	0QHQJ	C	dehydrogenase	NA	497	G3DSA:3.40.309.10,G3DSA:3.40.605.10	NA	PTHR11699:SF101,PTHR11699	PF00171;Aldehyde dehydrogenase family;GO:0008152,GO:0016491,GO:0055114	NA	NA	PS00687;Aldehyde dehydrogenases glutamic acid active site.,PS00070;Aldehyde dehydrogenases cysteine active site.	NA	NA	NA	SSF53720	NA	NA
3189	PchlR47_17030	PchlR47_17030	264.289	3.85896	0.276359	13.9636	2.60114e-44	8.31018e-10	CP019399	3823137	3824300	387	acetylornithine deacetylase	WP_016703836.1	ARGE	GO:0005575,GO:0005622,GO:0005623,GO:0005737,GO:0044424,GO:0044464	map00330,map01100,map01110,map01210,map01230	0QJS9	E	Acetylornithine deacetylase	NA	387	G3DSA:3.40.630.10,G3DSA:3.40.630.10,G3DSA:3.30.70.360	NA	PTHR11014:SF80,PTHR11014	PF07687;Peptidase dimerisation domain;date=22-07-2017,PF01546;Peptidase family M20/M25/M40;GO:0008152,GO:0016787	NA	NA	PS00759;ArgE / dapE / ACY1 / CPG2 / yscS family signature 2.	NA	NA	NA	SSF53187,SSF53187,SSF55031	TIGR01892;AcOrn-deacetyl: acetylornithine deacetylase (ArgE)	NA
3190	PchlR47_17035	PchlR47_17035	78.2106	3.52816	0.393726	8.96094	3.21926e-19	0.000369009	CP019399	3824293	3824967	224	fimbrial assembly protein FimA	WP_010220459.1	FIMA			0QNY6	S	Family of unknown function (DUF1028)	NA	224	G3DSA:3.60.20.10	NA	NA	PF06267;Family of unknown function (DUF1028);date=22-07-2017	NA	NA	NA	NA	NA	NA	SSF56235	NA	NA
3191	PchlR47_17040	PchlR47_17040	43.6723	4.38042	0.514847	8.50819	1.76663e-17	0.000928272	CP019399	3824978	3825388	136	enamine deaminase RidA	WP_003190680.1				178VN	S	endoribonuclease L-psp	NA	136	G3DSA:3.30.1330.40	NA	PTHR11803	PF01042;Endoribonuclease L-PSP;date=22-07-2017	NA	NA	NA	NA	NA	NA	SSF55298	NA	NA
3192	PchlR47_17045	PchlR47_17045	206.305	3.29727	0.306542	10.7564	5.53117e-27	8.2844e-06	CP019399	3825388	3826704	438	FAD-dependent oxidoreductase	WP_016703834.1			map00680,map00982,map01120	0QK4K	P	FAD dependent oxidoreductase	NA	438	G3DSA:3.50.50.60,G3DSA:3.50.50.60,G3DSA:3.50.50.60	NA	PTHR23023:SF4,PTHR23023,PTHR23023,PTHR23023:SF4	PF13738;Pyridine nucleotide-disulphide oxidoreductase;date=22-07-2017	NA	Pyridine nucleotide disulphide reductase class-I signature,Pyridine nucleotide disulphide reductase class-I signature,Pyridine nucleotide disulphide reductase class-I signature,FAD-dependent pyridine nucleotide reductase signature,FAD-dependent pyridine nucleotide reductase signature	NA	NA	NA	NA	SSF51905,SSF51905,SSF51905	NA	NA
3230	PchlR47_17240	PchlR47_17240	868.242	-1.85266	0.223531	-8.28816	1.15017e-16	0.00141791	CP019399	3874893	3875732	279	AraC family transcriptional regulator	WP_011061019.1				0QKES	K	AraC family transcriptional regulator	NA	279	G3DSA:1.10.10.60,G3DSA:1.10.10.60,G3DSA:2.60.120.280	NA	PTHR11019:SF75,PTHR11019	PF02311;AraC-like ligand binding domain;GO:0006355,PF12833;Helix-turn-helix domain;GO:0003700,GO:0006355,GO:0043565	NA	NA	NA	PS01124;Bacterial regulatory proteins, araC family DNA-binding domain profile.	NA	helix_turn_helix, arabinose operon control protein	SSF46689,SSF51215,SSF46689	NA	NA
3231	PchlR47_17245	PchlR47_17245	419.276	-3.17615	0.277241	-11.4563	2.18732e-30	1.25451e-06	CP019399	3875785	3876399	204	lysine transporter LysE	WP_015635413.1				17ABS	E	Lysine exporter protein (Lyse ygga)	NA	204	NA	NA	NA	PF01810;LysE type translocator;GO:0006865,GO:0016020	NA	NA	NA	NA	NA	NA	NA	NA	185-203,113-135,7-29,44-63,76-93,148-170
3232	PchlR47_17250	PchlR47_17250	476.781	-1.88697	0.234114	-8.06004	7.62677e-16	0.00212095	CP019399	3876674	3877618	314	glycine/betaine ABC transporter substrate-binding protein	WP_009044172.1	PROX		map02010	16SG4	E	substrate-binding region of ABC-type glycine betaine transport system	NA	314	G3DSA:3.40.190.100,G3DSA:3.40.190.10,G3DSA:3.40.190.10	NA	PTHR30177,PTHR30177:SF0	PF04069;Substrate binding domain of ABC-type glycine betaine transport system;GO:0005215,GO:0006810	NA	NA	NA	NA	45292	NA	SSF53850	TIGR03414;ABC_choline_bnd: choline ABC transporter, periplasmic binding protein	NA
3233	PchlR47_17255	PchlR47_17255	28.5072	-3.07927	0.493087	-6.24488	4.24112e-10	0.0356547	CP019399	3877735	3878661	308	lipase	WP_009049291.1	AES	GO:0003674,GO:0003824,GO:0006629,GO:0008150,GO:0008152,GO:0009056,GO:0016042,GO:0016298,GO:0016787,GO:0016788,GO:0044238,GO:0044710,GO:0071704,GO:1901575	map00363,map00960,map01120	0QKMR	I	alpha beta hydrolase fold-3 domain protein	NA	308	G3DSA:3.40.50.1820	NA	PTHR23024,PTHR23024:SF24	PF07859;alpha/beta hydrolase fold;GO:0008152,GO:0016787	NA	NA	PS01173;Lipolytic enzymes G-D-X-G family, putative histidine active site.	NA	NA	NA	SSF53474	NA	NA
3344	PchlR47_17855	PchlR47_17855	778.007	2.22582	0.234161	9.5055	1.99098e-21	0.000125286	CP019399	3990617	3993760	1047	multidrug efflux RND transporter permease subunit	WP_006752586.1	MEXF	GO:0003674,GO:0005215,GO:0005575,GO:0006810,GO:0006855,GO:0008150,GO:0009636,GO:0009987,GO:0015238,GO:0015893,GO:0016020,GO:0022857,GO:0042221,GO:0042493,GO:0044699,GO:0044763,GO:0044765,GO:0046677,GO:0050896,GO:0051179,GO:0051234,GO:0055085,GO:0090484		0QI9F	V	Resistance protein	NA	1047	G3DSA:1.10.3850.10,G3DSA:1.10.3850.10,G3DSA:3.30.70.1430,G3DSA:3.30.70.1430,G3DSA:3.30.2090.10,G3DSA:3.30.2090.10	NA	PTHR32063:SF11,PTHR32063	PF00873;AcrB/AcrD/AcrF family;GO:0005215,GO:0006810,GO:0016020	NA	Acriflavin resistance protein family signature,Acriflavin resistance protein family signature,Acriflavin resistance protein family signature,Acriflavin resistance protein family signature,Acriflavin resistance protein family signature,Acriflavin resistance protein family signature,Acriflavin resistance protein family signature,Acriflavin resistance protein family signature,Acriflavin resistance p…	NA	NA	NA	NA	SSF82714,SSF82693,SSF82866,SSF82693,SSF82693,SSF82693,SSF82714,SSF82866	TIGR00915;2A0602: RND transporter, hydrophobe/amphiphile efflux-1 (HAE1) family	549-571,440-462,975-997,905-927,876-898,1012-1034,12-34,397-419,369-391,932-954,472-494,340-362
3345	PchlR47_17860	PchlR47_17860	190.016	2.58157	0.281418	9.17343	4.58197e-20	0.000244076	CP019399	3993773	3994969	398	efflux transporter periplasmic adaptor subunit	WP_009044272.1	MEXE			16QKI	V	RND Family Efflux Transporter MFP Subunit	NA	398	G3DSA:2.40.50.100,G3DSA:2.40.50.100	NA	PTHR30158:SF2,PTHR30158	PF00529;HlyD family secretion protein;GO:0016020,GO:0055085	NA	NA	NA	PS51257;Prokaryotic membrane lipoprotein lipid attachment site profile.	NA	NA	SSF111369	TIGR01730;RND_mfp: efflux transporter, RND family, MFP subunit	NA
3347	PchlR47_17870	PchlR47_17870	212.255	4.19519	0.321911	13.0322	8.02985e-39	1.29435e-08	CP019399	3995606	3996289	227	anaerobic ribonucleoside-triphosphate reductase activating protein	WP_009044273.1	NRDG		map00351,map00361,map00363,map00625,map01100,map01120	176BB	O	(Anaerobic) ribonucleoside-triphosphate reductase activating protein	NA	227	G3DSA:3.20.20.70	NA	PTHR30352:SF4,PTHR30352	PF04055;Radical SAM superfamily;GO:0003824,GO:0051536,PF13353;4Fe-4S single cluster domain;date=22-07-2017	NA	NA	NA	NA	NA	NA	SSF102114	TIGR02495;NrdG2: anaerobic ribonucleoside-triphosphate reductase activating protein	NA
3348	PchlR47_17875	PchlR47_17875	251.324	4.9107	0.383437	12.807	1.49725e-37	2.51762e-08	CP019399	3996298	3996465	55	oxidoreductase	WP_019649052.1				0QZDK	S	Inherit from proNOG: Ribonucleoside-triphosphate reductase	NA	55	NA	NA	NA	PF13597;Anaerobic ribonucleoside-triphosphate reductase;date=22-07-2017	NA	NA	NA	NA	NA	NA	NA	NA	NA
3349	PchlR47_17880	PchlR47_17880	1099.68	2.109	0.293183	7.19348	6.31592e-13	0.00889025	CP019399	3996498	3998510	670	anaerobic ribonucleoside triphosphate reductase	WP_009049442.1	NRDD	GO:0003674,GO:0003824,GO:0005488,GO:0005575,GO:0005622,GO:0005623,GO:0005737,GO:0006139,GO:0006725,GO:0006753,GO:0006793,GO:0006796,GO:0006807,GO:0008150,GO:0008152,GO:0008270,GO:0008998,GO:0009058,GO:0009117,GO:0009165,GO:0009262,GO:0009263,GO:0009265,GO:0009394,GO:0009987,GO:0015949,GO:0016491,GO:0016725,GO:0016728,GO:0018130,GO:0019438,GO:0019637,GO:0019692,GO:0031250,GO:0032991,GO:0034641,GO:…	map00230,map00240,map01100	0QJSG	F	anaerobic ribonucleoside triphosphate reductase	NA	670	G3DSA:3.20.70.20	NA	PTHR21075	PF03477;ATP cone domain;date=22-07-2017,PF13597;Anaerobic ribonucleoside-triphosphate reductase;date=22-07-2017	NA	NA	NA	PS51161;ATP-cone domain profile.	NA	NA	SSF51998	TIGR02487;NrdD: anaerobic ribonucleoside-triphosphate reductase	NA
3354	PchlR47_17905	PchlR47_17905	60.1271	2.17613	0.334776	6.50027	8.01765e-11	0.0256399	CP019399	4003883	4005421	512	nitrate reductase subunit beta	WP_013981798.1	NARH	GO:0003674,GO:0005488,GO:0005575,GO:0005623,GO:0005886,GO:0006091,GO:0006461,GO:0006950,GO:0006974,GO:0008150,GO:0008152,GO:0009055,GO:0009061,GO:0009987,GO:0015980,GO:0016020,GO:0016043,GO:0017004,GO:0022607,GO:0031224,GO:0033554,GO:0034622,GO:0043623,GO:0043933,GO:0044085,GO:0044237,GO:0044425,GO:0044464,GO:0044699,GO:0044710,GO:0044763,GO:0045333,GO:0050896,GO:0051536,GO:0051538,GO:0051539,GO:…	map00910,map01120,map02020	0RAU2	C	nitrate reductase	NA	512	G3DSA:3.30.70.20,G3DSA:3.30.70.20,G3DSA:3.30.70.20,G3DSA:3.30.70.20,G3DSA:3.30.70.20,G3DSA:1.10.3650.10	NA	PTHR11938:SF8,PTHR11938,PTHR11938,PTHR11938:SF8,PTHR11938:SF8,PTHR11938	PF14711;Respiratory nitrate reductase beta C-terminal;date=22-07-2017,PF13247;4Fe-4S dicluster domain;GO:0051536	NA	NA	NA	PS51379;4Fe-4S ferredoxin-type iron-sulfur binding domain profile.,PS51379;4Fe-4S ferredoxin-type iron-sulfur binding domain profile.,PS51379;4Fe-4S ferredoxin-type iron-sulfur binding domain profile.	NA	NA	SSF54862	TIGR01660;narH: nitrate reductase, beta subunit	NA
3362	PchlR47_17945	PchlR47_17945	302.969	1.69651	0.265898	6.38031	1.76732e-10	0.0299037	CP019399	4016284	4017174	296	U32 family peptidase	WP_008567382.1	YHBV		map00310,map00780,map01100	0QJU0	O	Peptidase U32	NA	296	NA	NA	NA	PF01136;Peptidase family U32;GO:0006508,GO:0008233	NA	NA	NA	NA	NA	NA	NA	NA	NA
3400	PchlR47_18175	PchlR47_18175	152.28	2.81543	0.291082	9.67227	3.95516e-22	9.10927e-05	NA	NA	NA	NA	NA	NA	NA	NA	NA	NA	NA	NA	NA	NA	NA	NA	NA	NA	NA	NA	NA	NA	NA	NA	NA	NA	NA
3451	PchlR47_18455	PchlR47_18455	1206.37	-2.17196	0.25616	-8.47889	2.2735e-17	0.000970794	CP019399	4143549	4145276	575	type VI secretion protein	WP_009049554.1				0QQQQ	S	Sulfatase-modifying factor enzyme 1	NA	575	G3DSA:3.90.1580.10	NA	PTHR23150,PTHR23150,PTHR23150:SF17,PTHR23150:SF17	PF03781;Sulfatase-modifying factor enzyme 1;date=22-07-2017	NA	NA	NA	NA	11324	NA	SSF56436,SSF56436	NA	47300
3452	PchlR47_18460	PchlR47_18460	597.097	-2.31481	0.318912	-7.25846	3.91531e-13	0.0080927	CP019399	4145269	4146456	395	hypothetical protein	WP_009049555.1		GO:0003674,GO:0003824,GO:0005215,GO:0006139,GO:0006152,GO:0006163,GO:0006195,GO:0006200,GO:0006725,GO:0006753,GO:0006793,GO:0006796,GO:0006807,GO:0006810,GO:0008150,GO:0008152,GO:0009056,GO:0009116,GO:0009117,GO:0009119,GO:0009123,GO:0009125,GO:0009126,GO:0009128,GO:0009141,GO:0009143,GO:0009144,GO:0009146,GO:0009150,GO:0009154,GO:0009158,GO:0009161,GO:0009164,GO:0009166,GO:0009167,GO:0009169,GO:…		17BBF	V	ABC transporter (permease)	NA	395	NA	NA	PTHR30489:SF2,PTHR30489	PF02687;FtsX-like permease family;GO:0016020	NA	NA	NA	NA	NA	NA	NA	NA	20-39,359-381,303-325,268-290
3453	PchlR47_18465	PchlR47_18465	447.614	-2.60947	0.385893	-6.76216	1.35945e-11	0.0174925	CP019399	4146456	4147172	238	ABC transporter ATP-binding protein	WP_009049556.1	ATTE			0QSDW	V	abc transporter atp-binding protein	NA	238	G3DSA:3.40.50.300	NA	PTHR24220:SF362,PTHR24220	PF00005;ABC transporter;GO:0005524,GO:0016887	NA	NA	PS00211;ABC transporters family signature.	PS50893;ATP-binding cassette, ABC transporter-type domain profile.	NA	ATPases associated with a variety of cellular activities	SSF52540	NA	NA
3454	PchlR47_18470	PchlR47_18470	2949.5	-2.15813	0.241028	-8.95388	3.43215e-19	0.000372307	CP019399	4147172	4150255	1027	serine/threonine protein kinase	WP_012018656.1	PPKA	GO:0008150,GO:0008152,GO:0009987,GO:0019538,GO:0043170,GO:0044237,GO:0044238,GO:0044260,GO:0044267,GO:0071704	map03070	0QQH6	T	serine (threonine) protein kinase	NA	1027	G3DSA:3.30.200.20,G3DSA:3.40.50.410,G3DSA:1.10.510.10	NA	PTHR24362:SF166,PTHR24362	PF00069;Protein kinase domain;GO:0004672,GO:0005524,GO:0006468,PF13519;von Willebrand factor type A domain;date=22-07-2017	NA	NA	PS00107;Protein kinases ATP-binding region signature.,PS00108;Serine/Threonine protein kinases active-site signature.	PS50234;VWFA domain profile.,PS50011;Protein kinase domain profile.	NA	Serine/Threonine protein kinases, catalytic domain,von Willebrand factor (vWF) type A domain	SSF56112,SSF53300	NA	345-367
3455	PchlR47_18475	PchlR47_18475	517.321	-1.99354	0.272079	-7.32707	2.35244e-13	0.00721541	CP019399	4150284	4151009	241	serine/threonine protein phosphatase	WP_016703051.1	PPP	GO:0000287,GO:0001932,GO:0001933,GO:0003674,GO:0003824,GO:0004647,GO:0004721,GO:0004722,GO:0005488,GO:0005575,GO:0005618,GO:0005623,GO:0005886,GO:0005887,GO:0006464,GO:0006469,GO:0006470,GO:0006793,GO:0006796,GO:0008150,GO:0008152,GO:0009892,GO:0009987,GO:0010563,GO:0010605,GO:0016020,GO:0016021,GO:0016311,GO:0016787,GO:0016788,GO:0016791,GO:0019220,GO:0019222,GO:0019538,GO:0030145,GO:0030312,GO:…	map03070	0QSA4	T	phosphatase	NA	241	G3DSA:3.60.40.10	NA	PTHR13832:SF226,PTHR13832	PF13672;Protein phosphatase 2C;date=22-07-2017	NA	NA	NA	PS51746;PPM-type phosphatase domain profile.	NA	Sigma factor PP2C-like phosphatases,Serine/threonine phosphatases, family 2C, catalytic domain	SSF81606	NA	NA
3456	PchlR47_18480	PchlR47_18480	1205.98	-2.96306	0.423061	-7.00386	2.4901e-12	0.0119942	CP019399	4151057	4151749	230	type VI secretion-associated protein	WP_009049559.1				0QU69	S	type VI secretion-associated protein, BMA_A0400 family	NA	230	G3DSA:3.40.1730.10	NA	NA	PF09867;Uncharacterized protein conserved in bacteria (DUF2094);date=22-07-2017	PIRSF029287	NA	NA	NA	NA	NA	NA	TIGR03373;VI_minor_4: type VI secretion-associated protein, BMA_A0400 family	NA
3457	PchlR47_18485	PchlR47_18485	2487.7	-1.90157	0.263586	-7.21422	5.42433e-13	0.00869436	CP019399	4151746	4155258	1170	type VI secretion protein IcmF	WP_003176940.1	ENC_07210		map03070	0QHTI	M	Type VI secretion protein IcmF	NA	1170	NA	NA	NA	PF06761;Intracellular multiplication and human macrophage-killing;date=22-07-2017,PF14331;ImcF-related N-terminal domain;date=22-07-2017,PF06744;Protein of unknown function (DUF1215);date=22-07-2017	NA	NA	NA	NA	NA	NA	SSF52540	TIGR03348;VI_IcmF: type VI secretion protein IcmF	444-466,7-29,44-66
3458	PchlR47_18490	PchlR47_18490	855.009	-1.90485	0.269816	-7.05982	1.6672e-12	0.011025	CP019399	4155255	4156622	455	hypothetical protein	WP_009044333.1	IMPK		map03070	0QN7I	N	Type IV VI secretion system protein, DotU family	NA	455	G3DSA:3.30.1330.60	NA	PTHR30329:SF3,PTHR30329	PF09850;Uncharacterized protein conserved in bacteria (DUF2077);date=22-07-2017,PF00691;OmpA family;date=22-07-2017	NA	NA	NA	PS51123;OmpA-like domain profile.	NA	NA	SSF103088	TIGR03349;IV_VI_DotU: type IV/VI secretion system protein, DotU family,TIGR03350;type_VI_ompA: type VI secretion system peptidoglycan-associated domain	256-278
3459	PchlR47_18495	PchlR47_18495	1351.4	-2.03168	0.293381	-6.92505	4.35808e-12	0.0136619	CP019399	4156629	4157963	444	type VI secretion system-associated protein	WP_018927421.1	IMPJ			0QJRY	S	type VI secretion protein, VC_A0114 family	NA	444	NA	NA	NA	PF05936;Bacterial protein of unknown function (DUF876);date=22-07-2017	NA	NA	NA	NA	NA	NA	NA	TIGR03353;VI_chp_4: type VI secretion protein, VC_A0114 family	NA
3460	PchlR47_18500	PchlR47_18500	1113.84	-1.72413	0.281283	-6.12951	8.81484e-10	0.0410578	CP019399	4157985	4158455	156	type VI secretion lipoprotein	WP_007930436.1			map03070	17MAG	S	type VI secretion lipoprotein, VC_A0113 family	NA	156	NA	NA	NA	PF12790;Type VI secretion lipoprotein;date=22-07-2017	NA	NA	NA	PS51257;Prokaryotic membrane lipoprotein lipid attachment site profile.	43831	NA	NA	TIGR03352;VI_chp_3: type VI secretion lipoprotein, VC_A0113 family	NA
3462	PchlR47_18510	PchlR47_18510	1100.03	-1.85891	0.288697	-6.43897	1.20288e-10	0.027933	CP019399	4160346	4161374	342	type VI secretion protein ImpA	WP_009049565.1	SCIA			0QMQ0	S	type VI secretion-associated protein, ImpA family	NA	342	NA	NA	NA	PF06812;ImpA-related N-terminal;date=22-07-2017	NA	NA	NA	NA	NA	NA	NA	TIGR03363;VI_chp_8: type VI secretion-associated protein, ImpA family	NA
3463	PchlR47_18515	PchlR47_18515	535.319	-2.13831	0.344608	-6.20504	5.46829e-10	0.0375297	CP019399	4161430	4161945	171	type VI secretion system-associated protein	WP_009049566.1	SCIH			0QPJ2	S	Type VI secretion protein, VC_A0107 family	NA	171	NA	NA	NA	PF05591;Protein of unknown function (DUF770);date=22-07-2017	PIRSF028301	NA	NA	NA	NA	NA	NA	TIGR03358;VI_chp_5: type VI secretion protein, VC_A0107 family	NA
3464	PchlR47_18520	PchlR47_18520	1332.49	-1.77294	0.28388	-6.24537	4.22806e-10	0.0356547	CP019399	4161961	4163457	498	EvpB family type VI secretion protein	WP_016703058.1	SCII			0QI7Y	S	type VI secretion protein, EvpB VC_A0108 family	NA	498	NA	NA	NA	PF05943;Protein of unknown function (DUF877);date=22-07-2017	NA	NA	NA	NA	NA	NA	NA	TIGR03355;VI_chp_2: type VI secretion protein, EvpB/VC_A0108 family	NA
3465	PchlR47_18525	PchlR47_18525	1915.78	-2.13813	0.338361	-6.31909	2.63112e-10	0.032233	CP019399	4163555	4164043	162	Hcp1 family type VI secretion system effector	WP_013789377.1	SCIK	GO:0005575,GO:0005576	map03070	17CST	S	type VI secretion system effector, hcp1 family	NA	162	G3DSA:2.30.110.20	NA	NA	PF05638;Protein of unknown function (DUF796);date=22-07-2017	NA	NA	NA	NA	NA	NA	SSF141452	TIGR03344;VI_effect_Hcp1: type VI secretion system effector, Hcp1 family	NA
3468	PchlR47_18540	PchlR47_18540	337.882	-2.18712	0.281657	-7.76519	8.15256e-15	0.00359891	CP019399	4165141	4165656	171	type VI secretion system lysozyme	WP_009044342.1				176UR	S	type VI secretion system lysozyme-related protein	NA	171	NA	NA	NA	PF04965;Gene 25-like lysozyme;date=22-07-2017	NA	NA	NA	NA	NA	NA	SSF160719	TIGR03357;VI_zyme: type VI secretion system lysozyme-like protein	NA
3469	PchlR47_18545	PchlR47_18545	783.509	-2.51673	0.27329	-9.209	3.29176e-20	0.000226099	CP019399	4165653	4167512	619	type VI secretion system protein ImpG	WP_020302842.1	VASA			0QJ8R	S	type VI secretion protein	NA	619	NA	NA	NA	PF05947;Bacterial protein of unknown function (DUF879);date=22-07-2017	PIRSF028304	NA	NA	NA	NA	NA	NA	TIGR03359;VI_chp_6: type VI secretion protein, TIGR03359 family	NA
3470	PchlR47_18550	PchlR47_18550	707.495	-2.41388	0.287796	-8.38748	4.96682e-17	0.00116415	CP019399	4167476	4168528	350	type VI secretion protein	WP_011979137.1	ENC_07360			0QME9	S	type VI secretion protein, VC_A0111 family	NA	350	NA	NA	NA	PF06996;Protein of unknown function (DUF1305);date=22-07-2017	NA	NA	NA	NA	NA	NA	NA	TIGR03347;VI_chp_1: type VI secretion protein, VC_A0111 family	NA
3471	PchlR47_18555	PchlR47_18555	3082.35	-2.69294	0.247811	-10.8669	1.65736e-27	6.19844e-06	CP019399	4168521	4171229	902	ClpV1 family T6SS ATPase	WP_009049572.1	CLPV	GO:0005575,GO:0005622,GO:0005623,GO:0005737,GO:0044424,GO:0044464	map03070	16R9A	O	Type VI secretion ATPase, ClpV1 family	NA	902	G3DSA:3.40.50.300,G3DSA:1.10.8.60,G3DSA:1.10.1780.10,G3DSA:3.40.50.300,G3DSA:1.10.8.60	NA	PTHR11638,PTHR11638,PTHR11638:SF87,PTHR11638:SF87	PF00004;ATPase family associated with various cellular activities (AAA);GO:0005524,PF10431;C-terminal, D2-small domain, of ClpB protein;date=22-07-2017,PF07724;AAA domain (Cdc48 subfamily);GO:0005524	NA	ATP-dependent Clp protease ATP-binding subunit signature,ATP-dependent Clp protease ATP-binding subunit signature,ATP-dependent Clp protease ATP-binding subunit signature,ATP-dependent Clp protease ATP-binding subunit signature	PS00870;Chaperonins clpA/B signature 1.	NA	NA	C-terminal, D2-small domain, of ClpB protein,ATPases associated with a variety of cellular activities,ATPases associated with a variety of cellular activities	SSF81923,SSF52540,SSF52540	TIGR03345;VI_ClpV1: type VI secretion ATPase, ClpV1 family	NA
3472	PchlR47_18560	PchlR47_18560	1320.98	-2.2587	0.242654	-9.30831	1.29881e-20	0.000190801	CP019399	4171260	4173437	725	type VI secretion protein ImpA	WP_009049573.1	VGRG2			0QJ0V	M	Rhs element vgr protein	NA	725	G3DSA:2.40.50.230,G3DSA:3.55.50.10	NA	PTHR32305:SF7,PTHR32305	PF04717;Phage-related baseplate assembly protein;date=22-07-2017,PF05954;Phage late control gene D protein (GPD);date=22-07-2017,PF06715;Gp5 C-terminal repeat (3 copies);date=22-07-2017	NA	NA	NA	NA	NA	NA	SSF69255,SSF69279,SSF69349,SSF69279,SSF69349	TIGR01646;vgr_GE: Rhs element Vgr protein,TIGR03361;VI_Rhs_Vgr: type VI secretion system Vgr family protein	NA
3473	PchlR47_18565	PchlR47_18565	195.789	-2.53824	0.306373	-8.28481	1.18299e-16	0.00141914	CP019399	4173532	4173978	148	hypothetical protein	WP_015635607.1				17K7A	S	NA	NA	148	NA	NA	NA	NA	NA	NA	NA	NA	NA	NA	NA	NA	NA
3474	PchlR47_18570	PchlR47_18570	225.744	-2.32099	0.256571	-9.04617	1.48064e-19	0.000309328	CP019399	4173994	4175106	370	hypothetical protein	WP_016703064.1				0QV2J	S	Uncharacterized protein conserved in bacteria (DUF2169)	NA	370	NA	NA	NA	PF09937;Uncharacterized protein conserved in bacteria (DUF2169);date=22-07-2017	NA	NA	NA	NA	NA	NA	NA	NA	NA
3475	PchlR47_18575	PchlR47_18575	220.719	-2.59012	0.288784	-8.96903	2.99126e-19	0.000364877	CP019399	4175106	4176143	345	3-oxoacyl-ACP synthase	WP_015635605.1			map00061,map00780,map01100	0QYNC	I	3-oxoacyl-(acyl carrier protein) synthase	NA	345	G3DSA:3.40.47.10	NA	NA	NA	NA	NA	NA	NA	45292	NA	SSF53901,SSF53901	NA	NA
3477	PchlR47_18585	PchlR47_18585	244.778	-1.64843	0.263119	-6.26497	3.72896e-10	0.03478	CP019399	4178196	4179455	419	hypothetical protein	WP_009049579.1				0QTGQ	S	NA	NA	419	G3DSA:1.25.10.10	NA	NA	PF13646;HEAT repeats;date=22-07-2017	NA	NA	NA	NA	NA	NA	SSF48371	TIGR02270;TIGR02270: conserved hypothetical protein	NA
3487	PchlR47_18640	PchlR47_18640	547.116	-1.46834	0.24406	-6.01629	1.78459e-09	0.0479664	CP019399	4189953	4192769	938	transcriptional regulator	WP_009044366.1				16RZC	K	transcriptional regulator	NA	938	G3DSA:1.10.10.10,G3DSA:1.25.40.10,G3DSA:1.25.40.10,G3DSA:3.40.50.300	NA	PTHR26402,PTHR26402:SF401	PF13401;AAA domain;date=22-07-2017,PF00486;Transcriptional regulatory protein, C terminal;GO:0000160,GO:0003677,GO:0006355	NA	Disease resistance protein signature,Disease resistance protein signature,Disease resistance protein signature	NA	NA	NA	Transcriptional regulatory protein, C terminal,ATPases associated with a variety of cellular activities	SSF52540,SSF48452,SSF46894	NA	NA
3525	PchlR47_18840	PchlR47_18840	59.7957	-2.03073	0.317475	-6.39648	1.58995e-10	0.0293886	CP019399	4238898	4240289	463	transporter	WP_003225438.1	YXJC	GO:0005575,GO:0005623,GO:0005886,GO:0016020,GO:0044464,GO:0071944		0QK2F	E, G	Citrate transporter	NA	463	NA	NA	NA	PF03600;Citrate transporter;GO:0016021,GO:0055085	NA	NA	NA	NA	NA	NA	NA	NA	440-462,101-123,176-198,232-254,58-80,315-337,359-381,281-303,21-43
3526	PchlR47_18845	PchlR47_18845	281.719	-2.28045	0.237216	-9.61337	7.02121e-22	0.000103343	CP019399	4240297	4241082	261	3-hydroxybutyrate dehydrogenase	WP_019649167.1	BDHA	GO:0008150,GO:0008152,GO:0009056,GO:0009987,GO:0044237,GO:0044248	map00072,map00650,map01100	0QMV2	C	Dehydrogenase	NA	261	G3DSA:3.40.50.720	NA	PTHR24322:SF133,PTHR24322	PF00106;short chain dehydrogenase;GO:0008152,GO:0016491	NA	Short-chain dehydrogenase/reductase (SDR) superfamily signature,Short-chain dehydrogenase/reductase (SDR) superfamily signature,Short-chain dehydrogenase/reductase (SDR) superfamily signature,Glucose/ribitol dehydrogenase family signature,Glucose/ribitol dehydrogenase family signature,Glucose/ribitol dehydrogenase family signature,Glucose/ribitol dehydrogenase family signature,Glucose/ribitol deh…	PS00061;Short-chain dehydrogenases/reductases family signature.	NA	NA	NA	SSF51735	TIGR01963;PHB_DH: 3-hydroxybutyrate dehydrogenase	NA
3527	PchlR47_18850	PchlR47_18850	680.497	-1.44462	0.208743	-6.92054	4.49914e-12	0.0137214	CP019399	4241243	4243198	651	acetoacetate--CoA ligase	WP_015636020.1	ACSA1	GO:0003674,GO:0003824,GO:0003987,GO:0006082,GO:0006083,GO:0006084,GO:0006085,GO:0006637,GO:0006732,GO:0006793,GO:0008150,GO:0008152,GO:0009058,GO:0009108,GO:0009987,GO:0016405,GO:0016874,GO:0016877,GO:0016878,GO:0019427,GO:0019752,GO:0032787,GO:0035383,GO:0035384,GO:0043436,GO:0044237,GO:0044249,GO:0044281,GO:0044710,GO:0051186,GO:0051188,GO:0071616,GO:0071704,GO:1901576	map00010,map00620,map00640,map00650,map00680,map00720,map01100,map01110,map01120	0RATA	Q	acetoacetyl-CoA synthetase	NA	651	G3DSA:3.40.50.980,G3DSA:3.40.50.980,G3DSA:3.30.300.30	NA	PTHR24095:SF46,PTHR24095	PF00501;AMP-binding enzyme;GO:0003824,GO:0008152	NA	NA	PS00455;Putative AMP-binding domain signature.	NA	NA	NA	SSF56801	TIGR01217;ac_ac_CoA_syn: acetoacetate-CoA ligase	NA
3571	PchlR47_19075	PchlR47_19075	74.3046	-6.77782	0.775243	-8.74283	2.2734e-18	0.00057912	CP019399	4300675	4301172	165	glcG protein	WP_009049655.1				17CPF	S	Glcg protein	NA	165	NA	NA	NA	PF03928;Domain of unknown function (DUF336);date=22-07-2017	NA	NA	NA	NA	44197	NA	SSF143744	NA	NA
3572	PchlR47_19080	PchlR47_19080	286.291	-5.35992	0.355069	-15.0955	1.73495e-51	1.53889e-11	CP019399	4301169	4302707	512	MFS transporter	WP_009049656.1				0QNJ8	G	Major Facilitator	NA	512	G3DSA:1.20.1250.20,G3DSA:1.20.1250.20,G3DSA:1.20.1250.20	NA	PTHR24003,PTHR24003,PTHR24003:SF428,PTHR24003:SF428	PF07690;Major Facilitator Superfamily;GO:0016021,GO:0055085	NA	NA	NA	PS50850;Major facilitator superfamily (MFS) profile.	NA	NA	SSF103473,SSF103473,SSF103473	NA	264-286,13-35,162-184,296-318,135-157,108-126,391-413,197-216,45-67,325-347,226-244,76-98,351-370,475-497
3599	PchlR47_19220	PchlR47_19220	285.654	2.35941	0.270237	8.7309	2.52656e-18	0.000585064	CP019399	4340650	4342368	572	formyl transferase	WP_016705362.1	HOXX			0QNB1	I, J	Modifies the free amino group of the aminoacyl moiety of methionyl-tRNA(fMet). The formyl group appears to play a dual role in the initiator identity of N-formylmethionyl-tRNA by (I) promoting its recognition by IF2 and (II) impairing its binding to EFTu-GTP ()	NA	572	G3DSA:3.40.50.170,G3DSA:3.10.25.10,G3DSA:3.90.226.10	NA	PTHR11138:SF1,PTHR11138	PF00551;Formyl transferase;GO:0009058,GO:0016742,PF00378;Enoyl-CoA hydratase/isomerase family;GO:0003824,GO:0008152,PF02911;Formyl transferase, C-terminal domain;GO:0009058,GO:0016742	PIRSF006787	NA	PS00166;Enoyl-CoA hydratase/isomerase signature.	NA	NA	NA	SSF50486,SSF53328,SSF52096	NA	NA
3600	PchlR47_19225	PchlR47_19225	834.312	-1.29964	0.206864	-6.28261	3.32932e-10	0.03397	CP019399	4342498	4345128	876	glucosidase	WP_019094328.1				0R1AI	S	NA	NA	876	NA	NA	PTHR10412,PTHR10412,PTHR10412,PTHR10412,PTHR10412:SF6,PTHR10412:SF6,PTHR10412:SF6,PTHR10412:SF6	NA	NA	NA	NA	NA	NA	NA	SSF48208,SSF48208	NA	NA
3619	PchlR47_19330	PchlR47_19330	470.98	1.7222	0.264652	6.5074	7.64612e-11	0.0255054	CP019399	4366400	4367080	226	curli production assembly protein CsgG	WP_011061971.1	CSGG	GO:0005575,GO:0005623,GO:0005886,GO:0016020,GO:0044464,GO:0071944		0QJ3G	M	Curli production assembly transport component CsgG	NA	226	G3DSA:3.40.50.10070	NA	NA	PF03783;Curli production assembly/transport component CsgG;GO:0030288	NA	NA	NA	PS51257;Prokaryotic membrane lipoprotein lipid attachment site profile.	45292	NA	SSF52964	NA	NA
3636	PchlR47_19435	PchlR47_19435	461.452	-5.08615	0.306193	-16.6109	5.80903e-62	9.73983e-14	CP019399	4392349	4393554	401	molybdopterin molybdenumtransferase MoeA	WP_015636133.1	MOEA	GO:0005575,GO:0005622,GO:0005623,GO:0005737,GO:0005829,GO:0005886,GO:0008150,GO:0008152,GO:0009058,GO:0009987,GO:0016020,GO:0044237,GO:0044249,GO:0044424,GO:0044444,GO:0044464,GO:0051186,GO:0051188,GO:0071944	map00040,map00052,map00500,map00520,map01100,map01110	0QIVB	H	molybdopterin biosynthesis	NA	401	G3DSA:3.40.980.10,G3DSA:3.90.105.10,G3DSA:2.40.340.10,G3DSA:2.170.190.11	NA	PTHR10192	PF03453;MoeA N-terminal region (domain I and II);GO:0032324,PF03454;MoeA C-terminal region (domain IV);GO:0032324,PF00994;Probable molybdopterin binding domain;date=22-07-2017	NA	NA	PS01079;Molybdenum cofactor biosynthesis proteins signature 2.	NA	NA	Probable molybdopterin binding domain	SSF63867,SSF53218,SSF63882	TIGR00177;molyb_syn: molybdenum cofactor synthesis domain	NA
3637	PchlR47_19440	PchlR47_19440	98.0147	-3.58204	0.365693	-9.79521	1.18054e-22	6.90284e-05	CP019399	4393551	4394090	179	molybdenum cofactor biosynthesis protein	WP_009044515.1	MOAB	GO:0003674,GO:0003824,GO:0006732,GO:0006777,GO:0006793,GO:0006796,GO:0006807,GO:0008150,GO:0008152,GO:0009058,GO:0009108,GO:0009987,GO:0018130,GO:0019538,GO:0019637,GO:0019720,GO:0032324,GO:0043170,GO:0043545,GO:0044237,GO:0044238,GO:0044249,GO:0044260,GO:0044267,GO:0046483,GO:0051186,GO:0051188,GO:0051189,GO:0071704,GO:0090407,GO:1901360,GO:1901362,GO:1901564,GO:1901566,GO:1901576	map04122	0QPVY	H	molybdenum cofactor biosynthesis protein B	NA	179	G3DSA:3.40.980.10	NA	PTHR10192	PF00994;Probable molybdopterin binding domain;date=22-07-2017	PIRSF006443	NA	PS01078;Molybdenum cofactor biosynthesis proteins signature 1.	NA	NA	Probable molybdopterin binding domain	SSF53218	TIGR02667;moaB_proteo: molybdenum cofactor biosynthesis protein B,TIGR00177;molyb_syn: molybdenum cofactor synthesis domain	NA
3644	PchlR47_19475	PchlR47_19475	128.888	-2.71556	0.271193	-10.0134	1.3311e-23	4.27454e-05	CP019399	4398233	4399231	332	cyclic pyranopterin phosphate synthase MoaA	WP_008051218.1	MOAA		map00790,map01100,map04122	0QJED	H	Catalyzes, together with MoaC, the conversion of 5'-GTP to cyclic pyranopterin monophosphate (cPMP or molybdopterin precursor Z) ()	NA	332	G3DSA:3.20.20.70	MF_01225_B;Cyclic pyranopterin monophosphate synthase [moaA].;GO:0006777,GO:0046872	PTHR22960,PTHR22960:SF6	PF13353;4Fe-4S single cluster domain;date=22-07-2017,PF04055;Radical SAM superfamily;GO:0003824,GO:0051536,PF06463;Molybdenum Cofactor Synthesis C;GO:0006777,GO:0019008,GO:0051539	NA	NA	PS01305;moaA / nifB / pqqE family signature.	NA	NA	Elongator protein 3, MiaB family, Radical SAM	SSF102114	TIGR02666;moaA: molybdenum cofactor biosynthesis protein A	NA
3699	PchlR47_19755	PchlR47_19755	737.944	2.28662	0.237717	9.61909	6.64175e-22	0.000102935	CP019399	4454069	4456294	741	isocitrate dehydrogenase%2C NADP-dependent	WP_007964845.1	ICD	GO:0003674,GO:0003824,GO:0004448,GO:0004450,GO:0005575,GO:0005622,GO:0005623,GO:0005737,GO:0006091,GO:0006099,GO:0008150,GO:0008152,GO:0009060,GO:0009987,GO:0015980,GO:0016491,GO:0016614,GO:0016616,GO:0044237,GO:0044238,GO:0044424,GO:0044464,GO:0044710,GO:0045333,GO:0055114	map00020,map00480,map00720,map01100,map01110,map01120,map01210,map01230,map04146	0QMIZ	C	Isocitrate dehydrogenase	NA	741	G3DSA:3.40.718.10,G3DSA:3.40.718.10,G3DSA:3.40.718.10	NA	NA	PF03971;Monomeric isocitrate dehydrogenase;GO:0004450,GO:0006099,GO:0055114	PIRSF009407	NA	NA	NA	NA	NA	SSF53659	TIGR00178;monomer_idh: isocitrate dehydrogenase, NADP-dependent	NA
3702	PchlR47_19770	PchlR47_19770	94.4041	2.40612	0.286998	8.38374	5.12733e-17	0.00116611	CP019399	4458142	4458765	207	lysogenization protein HflD	WP_011062179.1	HFLD	GO:0005575,GO:0005622,GO:0005623,GO:0005737,GO:0005886,GO:0006950,GO:0008150,GO:0009266,GO:0009408,GO:0009628,GO:0009898,GO:0016020,GO:0019897,GO:0019898,GO:0031234,GO:0044424,GO:0044425,GO:0044459,GO:0044464,GO:0050896,GO:0071944		0QK2M	S	High frequency lysogenization protein HflD homolog	NA	207	G3DSA:1.10.3890.10	MF_00695;High frequency lysogenization protein HflD [hflD].;date=22-07-2017	NA	PF04356;Protein of unknown function (DUF489);date=22-07-2017	NA	NA	NA	NA	NA	NA	SSF101322	NA	NA
3703	PchlR47_19775	PchlR47_19775	234.23	2.40624	0.236405	10.1785	2.47454e-24	2.99102e-05	CP019399	4458892	4460262	456	adenylosuccinate lyase	WP_003460448.1	PURB	GO:0003674,GO:0003824,GO:0004018,GO:0006139,GO:0006163,GO:0006164,GO:0006725,GO:0006753,GO:0006793,GO:0006796,GO:0006807,GO:0006950,GO:0006974,GO:0008150,GO:0008152,GO:0009058,GO:0009117,GO:0009150,GO:0009152,GO:0009165,GO:0009259,GO:0009260,GO:0009987,GO:0016829,GO:0016840,GO:0016842,GO:0018130,GO:0019438,GO:0019637,GO:0019693,GO:0033554,GO:0034641,GO:0034654,GO:0044237,GO:0044238,GO:0044249,GO:…	map00230,map00250,map01100,map01110	0QHZB	F	adenylosuccinate lyase	NA	456	G3DSA:1.20.200.10,G3DSA:1.10.275.10,G3DSA:1.10.40.30	NA	PTHR11444:SF17,PTHR11444	PF08328;Adenylosuccinate lyase C-terminal;GO:0004018,GO:0006188,PF00206;Lyase;date=22-07-2017	NA	Fumarate lyase superfamily signature,Fumarate lyase superfamily signature,Fumarate lyase superfamily signature,Fumarate lyase superfamily signature	PS00163;Fumarate lyases signature.	NA	NA	NA	SSF48557	TIGR00928;purB: adenylosuccinate lyase	NA
3704	PchlR47_19780	PchlR47_19780	79.3803	2.88649	0.351832	8.20415	2.32225e-16	0.00162688	CP019399	4460345	4461511	388	cupin	WP_014337681.1	YCFD			0QJ1H	S	Cupin 4 family protein	NA	388	G3DSA:2.60.120.650	NA	PTHR13096:SF3,PTHR13096	PF08007;Cupin superfamily protein;date=22-07-2017	NA	NA	NA	PS51184;JmjC domain profile.	NA	A domain family that is part of the cupin metalloenzyme superfamily.	SSF51197	NA	NA
3705	PchlR47_19785	PchlR47_19785	74.7639	2.18392	0.340047	6.4224	1.34147e-10	0.0285274	CP019399	4461504	4461929	141	GNAT family N-acetyltransferase	WP_007951452.1			map00350,map00362,map00627,map00642,map00903,map01120	0RAHE	S	acetyltransferase	NA	141	G3DSA:3.40.630.30	NA	PTHR23091,PTHR23091:SF199	PF13673;Acetyltransferase (GNAT) domain;GO:0008080	NA	NA	NA	PS51186;Gcn5-related N-acetyltransferase (GNAT) domain profile.	NA	NA	SSF55729	NA	NA
3783	PchlR47_20175	PchlR47_20175	1173.84	1.42339	0.208663	6.82147	9.01121e-12	0.0161296	CP019399	4552353	4554224	623	peptidylprolyl isomerase	WP_014339301.1	PPID	GO:0000413,GO:0003674,GO:0003755,GO:0003824,GO:0004107,GO:0005575,GO:0005623,GO:0005886,GO:0006457,GO:0006464,GO:0008150,GO:0008152,GO:0009987,GO:0016020,GO:0016829,GO:0016835,GO:0016838,GO:0016853,GO:0016859,GO:0018193,GO:0018208,GO:0019538,GO:0036211,GO:0043170,GO:0043412,GO:0044237,GO:0044238,GO:0044260,GO:0044267,GO:0044464,GO:0071704,GO:0071944		0QI4B	O	Peptidyl-prolyl cis-trans isomerase	NA	623	G3DSA:3.10.50.40	NA	PTHR10657,PTHR10657,PTHR10657:SF11,PTHR10657:SF11	PF13624;SurA N-terminal domain;date=22-07-2017,PF00639;PPIC-type PPIASE domain;GO:0016853	NA	NA	PS01096;PpiC-type peptidyl-prolyl cis-trans isomerase signature.	PS50198;PpiC-type peptidyl-prolyl cis-trans isomerase family profile.	NA	NA	SSF54534,SSF109998,SSF109998	NA	12754
3810	PchlR47_20310	PchlR47_20310	110.896	1.88472	0.28362	6.64523	3.02745e-11	0.0207136	CP019399	4578338	4579675	445	U32 family peptidase	WP_007927240.1	YEGQ	GO:0003674,GO:0003824,GO:0006508,GO:0008150,GO:0008152,GO:0008233,GO:0016787,GO:0019538,GO:0043170,GO:0044238,GO:0071704	map05120	0QIXV	O	Peptidase U32	NA	445	NA	NA	PTHR30217:SF5,PTHR30217:SF5,PTHR30217,PTHR30217	PF01136;Peptidase family U32;GO:0006508,GO:0008233	NA	NA	PS01276;Peptidase family U32 signature.	NA	NA	NA	NA	NA	NA
3841	PchlR47_20475	PchlR47_20475	128.808	1.96662	0.285398	6.8908	5.54781e-12	0.0143233	CP019399	4612837	4613334	165	RNA polymerase subunit sigma-24	WP_009044695.1				17CZ3	K	ECF subfamily RNA polymerase	NA	165	G3DSA:1.10.10.10,G3DSA:1.10.1740.10	NA	PTHR30173:SF9,PTHR30173	PF04542;Sigma-70 region 2;GO:0003677,GO:0003700,GO:0006352,GO:0006355,GO:0016987,PF08281;Sigma-70, region 4;GO:0003677,GO:0003700,GO:0006352,GO:0006355,GO:0016987	NA	NA	NA	NA	NA	NA	SSF88946,SSF88659	TIGR02937;sigma70-ECF: RNA polymerase sigma factor, sigma-70 family	NA
3930	PchlR47_21060	PchlR47_21060	340.494	1.77789	0.27689	6.42091	1.35463e-10	0.0285274	CP019399	4763185	4765311	708	TonB-dependent siderophore receptor	WP_009049908.1	CIRA5	GO:0005575,GO:0005623,GO:0009279,GO:0016020,GO:0019867,GO:0030312,GO:0030313,GO:0031975,GO:0044462,GO:0044464,GO:0071944		0QIGR	P	receptor	NA	708	G3DSA:2.40.170.20,G3DSA:2.170.130.10	NA	PTHR32552:SF6,PTHR32552	PF07715;TonB-dependent Receptor Plug Domain;GO:0004872,GO:0006810,GO:0016020,PF00593;TonB dependent receptor;GO:0004872,GO:0006810,GO:0016020	NA	NA	PS01156;TonB-dependent receptor proteins signature 2.	NA	11689	NA	SSF56935	TIGR01783;TonB-siderophor: TonB-dependent siderophore receptor	NA
3960	PchlR47_21220	PchlR47_21220	298.398	1.38472	0.218876	6.32652	2.50747e-10	0.0319292	NA	NA	NA	NA	NA	NA	NA	NA	NA	NA	NA	NA	NA	NA	NA	NA	NA	NA	NA	NA	NA	NA	NA	NA	NA	NA	NA
3961	PchlR47_21225	PchlR47_21225	555.353	2.02452	0.268596	7.5374	4.7943e-14	0.00524576	CP019399	4796868	4797128	86	hypothetical protein	WP_009049942.1	BMUL_1195			0QXF4	S	Inherit from proNOG: PAAR repeat-containing protein	NA	86	NA	NA	NA	PF05488;PAAR motif;date=22-07-2017	NA	NA	NA	NA	NA	NA	NA	NA	NA
3962	PchlR47_21230	PchlR47_21230	376.161	1.94807	0.254039	7.66838	1.74181e-14	0.00428928	NA	NA	NA	NA	NA	NA	NA	NA	NA	NA	NA	NA	NA	NA	NA	NA	NA	NA	NA	NA	NA	NA	NA	NA	NA	NA	NA
3963	PchlR47_21235	PchlR47_21235	410.035	1.56469	0.240718	6.50009	8.02744e-11	0.0256399	CP019399	4797738	4798175	145	hypothetical protein	WP_016702353.1				17PIA	S	NA	NA	145	NA	NA	NA	NA	NA	NA	NA	NA	NA	NA	NA	NA	NA
3966	PchlR47_21250	PchlR47_21250	4392.74	1.38063	0.229962	6.00375	1.92807e-09	0.0487704	CP019399	4801875	4804406	843	type IV secretion protein Rhs	WP_017148903.1	VGRG7		map03070	0QJ0V	M	Rhs element vgr protein	NA	843	G3DSA:3.55.50.10,G3DSA:2.40.50.230	NA	PTHR32305,PTHR32305:SF8	PF04717;Phage-related baseplate assembly protein;date=22-07-2017,PF10106;Uncharacterized protein conserved in bacteria (DUF2345);date=22-07-2017,PF13296;Putative type VI secretion system Rhs element Vgr;date=22-07-2017,PF05954;Phage late control gene D protein (GPD);date=22-07-2017	NA	NA	NA	NA	NA	NA	SSF69279,SSF69279,SSF69349,SSF69255	TIGR03361;VI_Rhs_Vgr: type VI secretion system Vgr family protein,TIGR01646;vgr_GE: Rhs element Vgr protein	NA
3991	PchlR47_21375	PchlR47_21375	262.583	-2.29878	0.249506	-9.21334	3.16131e-20	0.000225647	CP019399	4831050	4831583	177	hypothetical protein	WP_009044782.1				0QUNU	S	Protein of unknown function (DUF3087)	NA	177	NA	NA	NA	PF11286;Protein of unknown function (DUF3087);date=22-07-2017	NA	NA	NA	NA	NA	NA	NA	NA	54-73,21-43
4005	PchlR47_21445	PchlR47_21445	2507.85	2.94828	0.30877	9.54846	1.31639e-21	0.000115171	CP019399	4846097	4847431	444	ornithine monooxygenase	WP_015094173.1	PVDA	GO:0002048,GO:0002049,GO:0003674,GO:0003824,GO:0006518,GO:0006807,GO:0008150,GO:0008152,GO:0009058,GO:0009237,GO:0009987,GO:0016491,GO:0016614,GO:0019184,GO:0019290,GO:0019748,GO:0034641,GO:0043043,GO:0043603,GO:0043604,GO:0044237,GO:0044249,GO:0044271,GO:0044550,GO:0044710,GO:0044711,GO:0051186,GO:0051188,GO:0055114,GO:0071704,GO:1901564,GO:1901566,GO:1901576	map00310,map01120	0QNUM	Q	L-ornithine	NA	444	G3DSA:3.50.50.60,G3DSA:3.50.50.60,G3DSA:3.50.50.60	NA	PTHR13706,PTHR13706:SF38	PF13434;L-lysine 6-monooxygenase (NADPH-requiring);date=22-07-2017	NA	NA	NA	NA	NA	NA	SSF51905,SSF51905	NA	NA
4007	PchlR47_21455	PchlR47_21455	172.779	2.35338	0.306566	7.6766	1.6337e-14	0.00427492	CP019399	4848379	4849551	390	efflux transporter periplasmic adaptor subunit	WP_011333321.1	MACA	GO:0003674,GO:0005215,GO:0006810,GO:0008104,GO:0008150,GO:0008565,GO:0009306,GO:0009636,GO:0009987,GO:0015031,GO:0022892,GO:0032940,GO:0033036,GO:0042221,GO:0044699,GO:0044763,GO:0044765,GO:0045184,GO:0046677,GO:0046903,GO:0050896,GO:0051179,GO:0051234,GO:0051641,GO:0051649,GO:0071702		0QKAW	V	efflux transporter, rnd family, mfp subunit	NA	390	G3DSA:2.40.50.100,G3DSA:2.40.50.100	NA	PTHR30572:SF3,PTHR30572	PF12700;HlyD family secretion protein;date=22-07-2017	NA	NA	NA	NA	45292	NA	SSF111369	TIGR01730;RND_mfp: efflux transporter, RND family, MFP subunit	47453
4008	PchlR47_21460	PchlR47_21460	223.713	2.45722	0.281258	8.73652	2.40395e-18	0.000583301	CP019399	4849552	4851525	657	macrolide ABC transporter permease/ATP-binding protein MacB	WP_007933096.1	MACB	GO:0000166,GO:0001882,GO:0001883,GO:0003674,GO:0005215,GO:0005488,GO:0005524,GO:0005575,GO:0005623,GO:0005886,GO:0005887,GO:0006810,GO:0008150,GO:0009636,GO:0015893,GO:0016020,GO:0016021,GO:0017076,GO:0019534,GO:0030554,GO:0031224,GO:0031226,GO:0032549,GO:0032550,GO:0032553,GO:0032555,GO:0032559,GO:0035639,GO:0036094,GO:0042221,GO:0042493,GO:0042891,GO:0042895,GO:0043167,GO:0043168,GO:0044425,GO:…	map02010	0QPQ6	H	Part of the ABC transporter complex MacAB involved in macrolide export. Transmembrane domains (TMD) form a pore in the inner membrane and the ATP-binding domain (NBD) is responsible for energy generation ()	NA	657	G3DSA:3.40.50.300	NA	PTHR30572,PTHR30572:SF4	PF12704;MacB-like periplasmic core domain;date=22-07-2017,PF02687;FtsX-like permease family;GO:0016020,PF00005;ABC transporter;GO:0005524,GO:0016887	NA	NA	PS00211;ABC transporters family signature.	PS51267;Macrolide export ATP-binding/permease protein macB family profile.,PS50893;ATP-binding cassette, ABC transporter-type domain profile.	NA	ATPases associated with a variety of cellular activities	SSF52540	NA	615-637,285-307,534-556,588-610
4009	PchlR47_21465	PchlR47_21465	144.723	2.8325	0.283771	9.98165	1.83388e-23	4.58563e-05	CP019399	4851533	4852942	469	RND transporter	WP_016702392.1	OCAR_6062			0QPD2	M	RND efflux system outer membrane	NA	469	G3DSA:1.20.1600.10	NA	PTHR30203:SF3,PTHR30203	PF02321;Outer membrane efflux protein;GO:0005215,GO:0006810,PF02321;Outer membrane efflux protein;GO:0005215,GO:0006810	NA	NA	NA	PS51257;Prokaryotic membrane lipoprotein lipid attachment site profile.	44927	NA	SSF56954	TIGR01845;outer_NodT: efflux transporter, outer membrane factor (OMF) lipoprotein, NodT family	NA
4010	PchlR47_21470	PchlR47_21470	989.222	2.08586	0.230335	9.05577	1.35605e-19	0.00030719	NA	NA	NA	NA	NA	NA	NA	NA	NA	NA	NA	NA	NA	NA	NA	NA	NA	NA	NA	NA	NA	NA	NA	NA	NA	NA	NA
4011	PchlR47_21475	PchlR47_21475	252.375	2.09806	0.300915	6.97229	3.11813e-12	0.0125671	CP019399	4854849	4856258	469	peptidase M19	WP_009049989.1	PVDM	GO:0002048,GO:0002049,GO:0006518,GO:0006807,GO:0008150,GO:0008152,GO:0009058,GO:0009237,GO:0009987,GO:0019184,GO:0019290,GO:0019748,GO:0034641,GO:0043043,GO:0043603,GO:0043604,GO:0044237,GO:0044249,GO:0044271,GO:0044550,GO:0044710,GO:0044711,GO:0051186,GO:0051188,GO:0071704,GO:1901564,GO:1901566,GO:1901576		0QRT4	E	Dipeptidase	NA	469	G3DSA:3.20.20.140,G3DSA:3.20.20.140,G3DSA:1.10.287.650	NA	PTHR10443,PTHR10443	PF01244;Membrane dipeptidase (Peptidase family M19);GO:0006508,GO:0016805	NA	NA	NA	PS51365;Renal dipeptidase family profile.	NA	NA	SSF51556,SSF51556	NA	12754
4012	PchlR47_21480	PchlR47_21480	341.919	2.84157	0.257072	11.0536	2.10538e-28	3.86117e-06	CP019399	4856280	4857578	432	class V aminotransferase	WP_016702394.1	PVDN	GO:0002048,GO:0002049,GO:0006518,GO:0006807,GO:0008150,GO:0008152,GO:0009058,GO:0009237,GO:0009987,GO:0019184,GO:0019290,GO:0019748,GO:0034641,GO:0043043,GO:0043603,GO:0043604,GO:0044237,GO:0044249,GO:0044271,GO:0044550,GO:0044710,GO:0044711,GO:0051186,GO:0051188,GO:0071704,GO:1901564,GO:1901566,GO:1901576		0QVZX	E	aminotransferase class V	NA	432	G3DSA:3.40.640.10,G3DSA:3.90.1150.10	NA	PTHR11601,PTHR11601:SF16	PF00266;Aminotransferase class-V;GO:0008152	NA	NA	PS00595;Aminotransferases class-V pyridoxal-phosphate attachment site.	PS51318;Twin arginine translocation (Tat) signal profile.	10959	NA	SSF53383	TIGR01409;TAT_signal_seq: Tat (twin-arginine translocation) pathway signal sequence	NA
4013	PchlR47_21485	PchlR47_21485	203.647	3.42542	0.3442	9.95184	2.47567e-23	4.83958e-05	CP019399	4857625	4858518	297	chromophore maturation protein PvdO	WP_016702395.1	PVDO	GO:0002048,GO:0002049,GO:0006518,GO:0006807,GO:0008150,GO:0008152,GO:0009058,GO:0009237,GO:0009987,GO:0019184,GO:0019290,GO:0019748,GO:0034641,GO:0043043,GO:0043603,GO:0043604,GO:0044237,GO:0044249,GO:0044271,GO:0044550,GO:0044710,GO:0044711,GO:0051186,GO:0051188,GO:0071704,GO:1901564,GO:1901566,GO:1901576		0QRY8	T	Sulfatase-modifying factor enzyme 1	NA	297	G3DSA:3.90.1580.10	NA	PTHR23150,PTHR23150:SF19	PF03781;Sulfatase-modifying factor enzyme 1;date=22-07-2017	NA	NA	NA	PS51257;Prokaryotic membrane lipoprotein lipid attachment site profile.	44927	NA	SSF56436	NA	NA
4014	PchlR47_21490	PchlR47_21490	823.016	2.20136	0.312272	7.0495	1.79558e-12	0.0111481	CP019399	4858573	4859436	287	N(5)-hydroxyornithine transformylase PvdF	WP_009049992.1		GO:0002048,GO:0002049,GO:0006518,GO:0006807,GO:0008150,GO:0008152,GO:0009058,GO:0009237,GO:0009987,GO:0019184,GO:0019290,GO:0019748,GO:0034641,GO:0043043,GO:0043603,GO:0043604,GO:0044237,GO:0044249,GO:0044271,GO:0044550,GO:0044710,GO:0044711,GO:0051186,GO:0051188,GO:0071704,GO:1901564,GO:1901566,GO:1901576		173PD	S	Formyl transferase	NA	287	G3DSA:3.40.50.170	NA	NA	PF00551;Formyl transferase;GO:0009058,GO:0016742	NA	NA	NA	NA	NA	NA	SSF53328,SSF53328	NA	NA
4015	PchlR47_21495	PchlR47_21495	349.707	2.45749	0.307607	7.98907	1.35964e-15	0.00243436	CP019399	4859624	4861276	550	cyclic peptide transporter	WP_011062372.1	PVDE	GO:0005575,GO:0006810,GO:0006873,GO:0006875,GO:0006879,GO:0008150,GO:0009987,GO:0015688,GO:0015891,GO:0016020,GO:0019725,GO:0030003,GO:0033212,GO:0033214,GO:0042592,GO:0044699,GO:0044763,GO:0044765,GO:0046916,GO:0048878,GO:0050801,GO:0051179,GO:0051234,GO:0055065,GO:0055072,GO:0055076,GO:0055080,GO:0055082,GO:0065007,GO:0065008,GO:1901678	map02010	0QHWS	V	transporter	NA	550	G3DSA:1.20.1560.10,G3DSA:3.40.50.300	NA	PTHR24220:SF425,PTHR24220	PF00664;ABC transporter transmembrane region;GO:0005524,GO:0006810,GO:0016021,GO:0042626,GO:0055085,PF00005;ABC transporter;GO:0005524,GO:0016887	NA	NA	NA	PS50893;ATP-binding cassette, ABC transporter-type domain profile.,PS50929;ABC transporter integral membrane type-1 fused domain profile.	NA	ATPases associated with a variety of cellular activities	SSF90123,SSF52540	TIGR01194;cyc_pep_trnsptr: cyclic peptide transporter	239-261,22-44,155-177,129-151,54-76,276-298
4016	PchlR47_21500	PchlR47_21500	608.692	2.67735	0.269606	9.93059	3.06424e-23	5.05373e-05	CP019399	4861371	4863845	824	TonB-dependent siderophore receptor	WP_015636423.1	FPVA	GO:0005575,GO:0005623,GO:0009279,GO:0016020,GO:0019867,GO:0030312,GO:0030313,GO:0031975,GO:0044462,GO:0044464,GO:0071944		0QII5	P	receptor	NA	824	G3DSA:2.170.130.10,G3DSA:2.40.170.20	NA	PTHR32552:SF10,PTHR32552	PF07660;Secretin and TonB N terminus short domain;GO:0019867,PF00593;TonB dependent receptor;GO:0004872,GO:0006810,GO:0016020,PF07715;TonB-dependent Receptor Plug Domain;GO:0004872,GO:0006810,GO:0016020	NA	NA	NA	NA	NA	Secretin and TonB N terminus short domain	SSF56935	TIGR01783;TonB-siderophor: TonB-dependent siderophore receptor	NA
4017	PchlR47_21505	PchlR47_21505	25196.1	1.72337	0.193036	8.92771	4.34908e-19	0.00038979	CP019399	4864255	4877493	4412	non-ribosomal peptide synthetase	WP_015636424.1	PVDL	GO:0002048,GO:0002049,GO:0006518,GO:0006807,GO:0008150,GO:0008152,GO:0009058,GO:0009237,GO:0009987,GO:0019184,GO:0019290,GO:0019748,GO:0034641,GO:0043043,GO:0043603,GO:0043604,GO:0044237,GO:0044249,GO:0044271,GO:0044550,GO:0044710,GO:0044711,GO:0051186,GO:0051188,GO:0071704,GO:1901564,GO:1901566,GO:1901576		0RAXF	Q	Peptide synthase	NA	4412	G3DSA:3.40.50.980,G3DSA:2.30.38.10,G3DSA:2.30.38.10,G3DSA:2.30.38.10,G3DSA:3.30.300.30,G3DSA:3.30.300.30,G3DSA:3.30.300.30,G3DSA:3.40.50.1820,G3DSA:3.40.50.1820,G3DSA:3.40.50.980,G3DSA:3.40.50.980,G3DSA:3.40.50.980,G3DSA:3.40.50.980,G3DSA:3.40.50.980,G3DSA:1.10.1200.10,G3DSA:1.10.1200.10,G3DSA:1.10.1200.10	NA	PTHR24095:SF149,PTHR24095:SF149,PTHR24095:SF149,PTHR24095,PTHR24095,PTHR24095	PF00975;Thioesterase domain;GO:0009058,GO:0016788,PF13745;HxxPF-repeated domain;date=22-07-2017,PF13193;AMP-binding enzyme C-terminal domain;date=22-07-2017,PF13193;AMP-binding enzyme C-terminal domain;date=22-07-2017,PF13193;AMP-binding enzyme C-terminal domain;date=22-07-2017,PF00550;Phosphopantetheine attachment site;date=22-07-2017,PF00550;Phosphopantetheine attachment site;date=22-07-2017,PF…	NA	NA	PS00455;Putative AMP-binding domain signature.,PS00455;Putative AMP-binding domain signature.,PS00012;Phosphopantetheine attachment site.,PS00012;Phosphopantetheine attachment site.,PS00455;Putative AMP-binding domain signature.,PS00012;Phosphopantetheine attachment site.	PS50075;Acyl carrier protein phosphopantetheine domain profile.,PS50075;Acyl carrier protein phosphopantetheine domain profile.,PS50075;Acyl carrier protein phosphopantetheine domain profile.	NA	Phosphopantetheine attachment site,Phosphopantetheine attachment site,Phosphopantetheine attachment site	SSF52777,SSF52777,SSF52777,SSF52777,SSF52777,SSF56801,SSF52777,SSF47336,SSF47336,SSF52777,SSF53474,SSF52777,SSF52777,SSF56801,SSF52777,SSF47336,SSF56801	TIGR01720;NRPS-para261: non-ribosomal peptide synthase domain TIGR01720,TIGR01720;NRPS-para261: non-ribosomal peptide synthase domain TIGR01720,TIGR01733;AA-adenyl-dom: amino acid adenylation domain,TIGR01733;AA-adenyl-dom: amino acid adenylation domain,TIGR01733;AA-adenyl-dom: amino acid adenylation domain	NA
4018	PchlR47_21510	PchlR47_21510	5551.84	2.08467	0.275538	7.5658	3.85487e-14	0.00503197	CP019399	4877506	4884096	2196	non-ribosomal peptide synthetase	WP_015636425.1			map01053	16PMV	Q	Peptide synthetase	NA	2196	G3DSA:3.40.50.980,G3DSA:3.40.50.980,G3DSA:3.40.50.980,G3DSA:3.40.50.980,G3DSA:3.30.300.30,G3DSA:3.30.300.30,G3DSA:1.10.1200.10,G3DSA:1.10.1200.10,G3DSA:2.30.38.10,G3DSA:2.30.38.10	NA	PTHR24095,PTHR24095,PTHR24095,PTHR24095:SF149,PTHR24095:SF149,PTHR24095:SF149	PF13193;AMP-binding enzyme C-terminal domain;date=22-07-2017,PF13193;AMP-binding enzyme C-terminal domain;date=22-07-2017,PF00501;AMP-binding enzyme;GO:0003824,GO:0008152,PF00501;AMP-binding enzyme;GO:0003824,GO:0008152,PF00550;Phosphopantetheine attachment site;date=22-07-2017,PF00550;Phosphopantetheine attachment site;date=22-07-2017,PF00668;Condensation domain;date=22-07-2017,PF00668;Condensat…	NA	NA	PS00012;Phosphopantetheine attachment site.,PS00455;Putative AMP-binding domain signature.,PS00455;Putative AMP-binding domain signature.	PS50075;Acyl carrier protein phosphopantetheine domain profile.,PS50075;Acyl carrier protein phosphopantetheine domain profile.	NA	Phosphopantetheine attachment site,Phosphopantetheine attachment site	SSF52777,SSF52777,SSF52777,SSF47336,SSF56801,SSF52777,SSF56801,SSF47336	TIGR01733;AA-adenyl-dom: amino acid adenylation domain,TIGR01733;AA-adenyl-dom: amino acid adenylation domain	NA
4019	PchlR47_21515	PchlR47_21515	10333.6	1.96915	0.201464	9.77417	1.45338e-22	7.20216e-05	CP019399	4884096	4895255	3719	non-ribosomal peptide synthetase	WP_011062376.1	PVDL	GO:0002048,GO:0002049,GO:0006518,GO:0006807,GO:0008150,GO:0008152,GO:0009058,GO:0009237,GO:0009987,GO:0019184,GO:0019290,GO:0019748,GO:0034641,GO:0043043,GO:0043603,GO:0043604,GO:0044237,GO:0044249,GO:0044271,GO:0044550,GO:0044710,GO:0044711,GO:0051186,GO:0051188,GO:0071704,GO:1901564,GO:1901566,GO:1901576		0RAXF	Q	Peptide synthase	NA	3719	G3DSA:2.30.38.10,G3DSA:2.30.38.10,G3DSA:2.30.38.10,G3DSA:3.30.300.30,G3DSA:3.30.300.30,G3DSA:3.30.300.30,G3DSA:3.40.50.980,G3DSA:3.40.50.980,G3DSA:3.40.50.980,G3DSA:1.10.1200.10,G3DSA:1.10.1200.10,G3DSA:1.10.1200.10,G3DSA:3.40.50.980,G3DSA:3.40.50.980,G3DSA:3.40.50.980	NA	PTHR24095,PTHR24095,PTHR24095,PTHR24095:SF149,PTHR24095:SF149,PTHR24095:SF149	PF00501;AMP-binding enzyme;GO:0003824,GO:0008152,PF00501;AMP-binding enzyme;GO:0003824,GO:0008152,PF00501;AMP-binding enzyme;GO:0003824,GO:0008152,PF13193;AMP-binding enzyme C-terminal domain;date=22-07-2017,PF13193;AMP-binding enzyme C-terminal domain;date=22-07-2017,PF13193;AMP-binding enzyme C-terminal domain;date=22-07-2017,PF13745;HxxPF-repeated domain;date=22-07-2017,PF13745;HxxPF-repeated …	NA	NA	PS00455;Putative AMP-binding domain signature.,PS00012;Phosphopantetheine attachment site.,PS00012;Phosphopantetheine attachment site.,PS00012;Phosphopantetheine attachment site.,PS00455;Putative AMP-binding domain signature.	PS50075;Acyl carrier protein phosphopantetheine domain profile.,PS50075;Acyl carrier protein phosphopantetheine domain profile.,PS50075;Acyl carrier protein phosphopantetheine domain profile.	NA	Phosphopantetheine attachment site,Phosphopantetheine attachment site,Phosphopantetheine attachment site	SSF52777,SSF52777,SSF56801,SSF56801,SSF52777,SSF56801,SSF52777,SSF52777,SSF47336,SSF52777,SSF47336,SSF52777,SSF47336,SSF52777	TIGR01720;NRPS-para261: non-ribosomal peptide synthase domain TIGR01720,TIGR01733;AA-adenyl-dom: amino acid adenylation domain,TIGR01733;AA-adenyl-dom: amino acid adenylation domain,TIGR01733;AA-adenyl-dom: amino acid adenylation domain	NA
4020	PchlR47_21520	PchlR47_21520	323.799	2.21179	0.254443	8.69265	3.54067e-18	0.000630873	CP019399	4895467	4896435	322	siderophore-interacting protein	WP_016702404.1	SIDE			0QMHF	P	FAD-binding 9 siderophore-interacting domain-containing protein	NA	322	G3DSA:3.40.50.80,G3DSA:2.40.30.10	NA	PTHR30157,PTHR30157,PTHR30157:SF0,PTHR30157:SF0	PF08021;Siderophore-interacting FAD-binding domain;date=22-07-2017,PF04954;Siderophore-interacting protein;date=22-07-2017	NA	NA	NA	PS51384;Ferredoxin reductase-type FAD binding domain profile.	NA	NA	SSF63380	NA	NA
4021	PchlR47_21525	PchlR47_21525	334.661	2.15539	0.297252	7.25104	4.13593e-13	0.00817279	CP019399	4897043	4897786	247	thioesterase	WP_009050000.1	BASH		map00903,map01040	0QVEF	Q	Thioesterase	NA	247	G3DSA:3.40.50.1820,G3DSA:3.40.50.1820	NA	PTHR11487:SF0,PTHR11487	PF00975;Thioesterase domain;GO:0009058,GO:0016788	NA	NA	NA	NA	NA	NA	SSF53474	NA	NA
4079	PchlR47_21850	PchlR47_21850	905.844	4.12167	0.26845	15.3536	3.35112e-53	5.99973e-12	NA	NA	NA	NA	NA	NA	NA	NA	NA	NA	NA	NA	NA	NA	NA	NA	NA	NA	NA	NA	NA	NA	NA	NA	NA	NA	NA
4086	PchlR47_21885	PchlR47_21885	92.9136	2.34024	0.300784	7.78048	7.22497e-15	0.00350694	CP019399	4969385	4970314	309	ABC transporter substrate-binding protein	WP_007930423.1			map02010	0QMR3	P	periplasmic solute binding protein	NA	309	G3DSA:3.40.50.1980,G3DSA:3.40.50.1980	NA	PTHR30477,PTHR30477:SF1	PF01297;Periplasmic solute binding protein family;GO:0030001,GO:0046872	NA	Adhesin family signature,Adhesin family signature,Adhesin family signature,Adhesin family signature,Adhesin B signature,Adhesin B signature,Adhesin B signature,Adhesin B signature,Adhesin B signature	NA	NA	47119	NA	SSF53807	NA	13-32
4087	PchlR47_21890	PchlR47_21890	269.941	1.80485	0.301063	5.99494	2.03559e-09	0.0493352	CP019399	4970311	4971066	251	manganese ABC transporter ATP-binding protein	WP_007930424.1		GO:0005575,GO:0005623,GO:0005886,GO:0016020,GO:0044464,GO:0071944	map02010	0QRS9	P	(ABC) transporter	NA	251	G3DSA:3.40.50.300	NA	PTHR24220,PTHR24220:SF371	PF00005;ABC transporter;GO:0005524,GO:0016887	NA	NA	PS00211;ABC transporters family signature.	PS50893;ATP-binding cassette, ABC transporter-type domain profile.	NA	ATPases associated with a variety of cellular activities	SSF52540	NA	NA
4089	PchlR47_21900	PchlR47_21900	196.677	1.99081	0.252566	7.88237	3.21238e-15	0.00292215	CP019399	4971966	4972958	330	metal ABC transporter substrate-binding protein	WP_009044896.1	VPA0165			0QV83	P	ABC transporter periplasmic substrate-binding protein	NA	330	G3DSA:3.40.50.1980,G3DSA:3.40.50.1980	NA	PTHR30477,PTHR30477:SF1	PF01297;Periplasmic solute binding protein family;GO:0030001,GO:0046872	NA	NA	NA	NA	10959	NA	SSF53807	NA	NA
4092	PchlR47_21920	PchlR47_21920	886.088	2.63823	0.290631	9.0776	1.10994e-19	0.000294115	CP019399	4975850	4977262	470	diaminobutyrate--2-oxoglutarate transaminase	WP_008152754.1			map00260,map01100,map01120,map01210,map01230	0R9UI	E	Diaminobutyrate--2-oxoglutarate aminotransferase	NA	470	G3DSA:3.90.1150.10,G3DSA:3.40.640.10	NA	PTHR11986,PTHR11986:SF7	PF00202;Aminotransferase class-III;GO:0008483,GO:0030170	NA	NA	PS00600;Aminotransferases class-III pyridoxal-phosphate attachment site.	NA	NA	NA	SSF53383	TIGR00709;dat: 2,4-diaminobutyrate 4-transaminase	NA
4101	PchlR47_21965	PchlR47_21965	873.813	1.45569	0.236967	6.143	8.0976e-10	0.0402664	CP019399	4988800	4989618	272	2-succinyl-6-hydroxy-2%2C 4-cyclohexadiene-1-carboxylate synthase	WP_007922886.1	PCAD	GO:0003674,GO:0003824,GO:0006725,GO:0008150,GO:0008152,GO:0009056,GO:0009987,GO:0016787,GO:0019439,GO:0044237,GO:0044248		0QPDI	S	hydrolase	NA	272	G3DSA:3.40.50.1820	NA	PTHR10992	PF12697;Alpha/beta hydrolase family;date=22-07-2017	NA	Epoxide hydrolase signature,Epoxide hydrolase signature,Epoxide hydrolase signature,Alpha/beta hydrolase fold signature,Alpha/beta hydrolase fold signature,Alpha/beta hydrolase fold signature,Alpha/beta hydrolase fold signature	NA	NA	NA	NA	SSF53474	NA	NA
4102	PchlR47_21970	PchlR47_21970	29484.7	1.5633	0.236096	6.62143	3.55729e-11	0.0215309	CP019399	4989815	5002843	4342	non-ribosomal peptide synthetase	WP_008015245.1	PVDL	GO:0002048,GO:0002049,GO:0006518,GO:0006807,GO:0008150,GO:0008152,GO:0009058,GO:0009237,GO:0009987,GO:0019184,GO:0019290,GO:0019748,GO:0034641,GO:0043043,GO:0043603,GO:0043604,GO:0044237,GO:0044249,GO:0044271,GO:0044550,GO:0044710,GO:0044711,GO:0051186,GO:0051188,GO:0071704,GO:1901564,GO:1901566,GO:1901576		0RAXF	Q	Peptide synthase	NA	4342	G3DSA:2.30.38.10,G3DSA:2.30.38.10,G3DSA:2.30.38.10,G3DSA:3.40.50.980,G3DSA:3.40.50.980,G3DSA:3.40.50.980,G3DSA:3.40.50.980,G3DSA:3.40.50.980,G3DSA:3.40.50.980,G3DSA:3.40.50.980,G3DSA:1.10.1200.10,G3DSA:1.10.1200.10,G3DSA:1.10.1200.10,G3DSA:1.10.1200.10,G3DSA:2.30.38.10,G3DSA:3.30.300.30,G3DSA:3.30.300.30,G3DSA:3.30.300.30,G3DSA:3.30.300.30,G3DSA:3.40.50.980	NA	PTHR24095:SF149,PTHR24095,PTHR24095,PTHR24095,PTHR24095:SF149,PTHR24095:SF149	PF13193;AMP-binding enzyme C-terminal domain;date=22-07-2017,PF13193;AMP-binding enzyme C-terminal domain;date=22-07-2017,PF13193;AMP-binding enzyme C-terminal domain;date=22-07-2017,PF13745;HxxPF-repeated domain;date=22-07-2017,PF13745;HxxPF-repeated domain;date=22-07-2017,PF00668;Condensation domain;date=22-07-2017,PF00668;Condensation domain;date=22-07-2017,PF00668;Condensation domain;date=22-…	NA	NA	PS00012;Phosphopantetheine attachment site.,PS00455;Putative AMP-binding domain signature.,PS00012;Phosphopantetheine attachment site.,PS00455;Putative AMP-binding domain signature.,PS00455;Putative AMP-binding domain signature.,PS00012;Phosphopantetheine attachment site.	PS50075;Acyl carrier protein phosphopantetheine domain profile.,PS50075;Acyl carrier protein phosphopantetheine domain profile.,PS50075;Acyl carrier protein phosphopantetheine domain profile.,PS50075;Acyl carrier protein phosphopantetheine domain profile.	NA	Phosphopantetheine attachment site,Phosphopantetheine attachment site,Phosphopantetheine attachment site,Phosphopantetheine attachment site	SSF52777,SSF47336,SSF47336,SSF56801,SSF52777,SSF52777,SSF47336,SSF52777,SSF52777,SSF56801,SSF52777,SSF47336,SSF56801,SSF52777,SSF56801,SSF52777	TIGR01720;NRPS-para261: non-ribosomal peptide synthase domain TIGR01720,TIGR01733;AA-adenyl-dom: amino acid adenylation domain,TIGR01733;AA-adenyl-dom: amino acid adenylation domain,TIGR01733;AA-adenyl-dom: amino acid adenylation domain	NA
4103	PchlR47_21975	PchlR47_21975	303.205	1.48219	0.221022	6.70607	1.99941e-11	0.0189931	CP019399	5003219	5003767	182	RNA polymerase factor sigma-70	WP_007922891.1	PFRI	GO:0006355,GO:0008150,GO:0009889,GO:0010468,GO:0010556,GO:0019219,GO:0019222,GO:0031323,GO:0031326,GO:0050789,GO:0050794,GO:0051171,GO:0051252,GO:0060255,GO:0065007,GO:0080090,GO:2000112,GO:2001141		17GE3	K	RNA polymerase	NA	182	G3DSA:1.10.10.10,G3DSA:1.10.1740.10	NA	PTHR30173:SF9,PTHR30173	PF08281;Sigma-70, region 4;GO:0003677,GO:0003700,GO:0006352,GO:0006355,GO:0016987,PF04542;Sigma-70 region 2;GO:0003677,GO:0003700,GO:0006352,GO:0006355,GO:0016987	NA	NA	NA	NA	NA	NA	SSF88659,SSF88946	TIGR02937;sigma70-ECF: RNA polymerase sigma factor, sigma-70 family	NA
4332	PchlR47_23155	PchlR47_23155	350.378	1.42199	0.232421	6.11818	9.46521e-10	0.0415907	CP019399	5253768	5255054	428	Long-chain fatty acid transport protein	WP_009050249.1	FADL			0QIB2	I	long-chain fatty acid transport protein	NA	428	G3DSA:2.40.160.60	NA	NA	PF03349;Outer membrane protein transport protein (OMPP1/FadL/TodX);date=22-07-2017	NA	NA	NA	NA	44927	NA	SSF56935	NA	NA
4354	PchlR47_23265	PchlR47_23265	359.516	1.92573	0.258076	7.46186	8.53113e-14	0.00590178	CP019399	5274621	5275679	352	phosphoribosylformylglycinamidine cyclo-ligase	WP_008438191.1	PURM	GO:0003674,GO:0003824,GO:0004641,GO:0005575,GO:0005622,GO:0005623,GO:0005737,GO:0005886,GO:0006139,GO:0006163,GO:0006164,GO:0006725,GO:0006753,GO:0006793,GO:0006796,GO:0006807,GO:0008150,GO:0008152,GO:0009058,GO:0009117,GO:0009150,GO:0009152,GO:0009165,GO:0009259,GO:0009260,GO:0009987,GO:0016020,GO:0016874,GO:0016879,GO:0016882,GO:0018130,GO:0019438,GO:0019637,GO:0019693,GO:0034641,GO:0034654,GO:…	map00230,map01100,map01110	0QI9X	F	phosphoribosylaminoimidazole synthetase	NA	352	G3DSA:3.30.1330.10,G3DSA:3.90.650.10	MF_00741;Phosphoribosylformylglycinamidine cyclo-ligase [purM].;GO:0004641,GO:0005737,GO:0006189	PTHR10520:SF29,PTHR10520	PF00586;AIR synthase related protein, N-terminal domain;GO:0003824,PF02769;AIR synthase related protein, C-terminal domain;date=22-07-2017	NA	NA	NA	NA	NA	NA	SSF55326,SSF56042	TIGR00878;purM: phosphoribosylformylglycinamidine cyclo-ligase	NA
4387	PchlR47_23430	PchlR47_23430	5921.38	2.58469	0.194696	13.2755	3.20917e-40	6.39498e-09	CP019399	5307875	5310766	963	ribonucleoside-diphosphate reductase subunit alpha	WP_016391630.1	NRDA	GO:0003674,GO:0003824,GO:0004748,GO:0006139,GO:0006725,GO:0006753,GO:0006793,GO:0006796,GO:0006807,GO:0008150,GO:0008152,GO:0009058,GO:0009117,GO:0009165,GO:0009262,GO:0009263,GO:0009265,GO:0009394,GO:0009987,GO:0016491,GO:0016725,GO:0016728,GO:0018130,GO:0019438,GO:0019637,GO:0019692,GO:0034641,GO:0034654,GO:0044237,GO:0044238,GO:0044249,GO:0044271,GO:0044281,GO:0044710,GO:0046385,GO:0046483,GO:…	map00230,map00240,map00480,map01100	0QHQG	F	Provides the precursors necessary for DNA synthesis. Catalyzes the biosynthesis of deoxyribonucleotides from the corresponding ribonucleotides ()	NA	963	G3DSA:3.20.70.20,G3DSA:3.20.70.20,G3DSA:3.20.70.20,G3DSA:3.20.70.20	NA	PTHR11573:SF6,PTHR11573	PF03477;ATP cone domain;date=22-07-2017,PF03477;ATP cone domain;date=22-07-2017,PF02867;Ribonucleotide reductase, barrel domain;GO:0006260,GO:0055114,PF00317;Ribonucleotide reductase, all-alpha domain;GO:0004748,GO:0005524,GO:0006260,GO:0055114	NA	Ribonucleotide reductase large chain signature,Ribonucleotide reductase large chain signature,Ribonucleotide reductase large chain signature,Ribonucleotide reductase large chain signature,Ribonucleotide reductase large chain signature,Ribonucleotide reductase large chain signature	PS00089;Ribonucleotide reductase large subunit signature.	PS51161;ATP-cone domain profile.,PS51161;ATP-cone domain profile.	NA	NA	SSF51998,SSF51998,SSF48168	TIGR02506;NrdE_NrdA: ribonucleoside-diphosphate reductase, alpha subunit	NA
4427	PchlR47_23630	PchlR47_23630	1605.93	-2.10042	0.282088	-7.44597	9.62327e-14	0.00598919	CP019399	5346685	5347704	339	arginine/ornithine succinyltransferase subunit alpha	WP_007971023.1	ARUF		map00330	0QQNU	E	Arginine	NA	339	G3DSA:2.40.40.20	NA	PTHR30420:SF1,PTHR30420	PF04958;Arginine N-succinyltransferase beta subunit;GO:0006527,GO:0008791	NA	NA	NA	NA	NA	NA	SSF55729	TIGR03243;arg_catab_AOST: arginine and ornithine succinyltransferase subunits,TIGR03245;arg_AOST_alph: arginine/ornithine succinyltransferase, alpha subunit	NA
4504	PchlR47_24025	PchlR47_24025	710.002	1.67775	0.256725	6.5352	6.35246e-11	0.0248034	CP019399	5420474	5422162	562	long-chain fatty acid--CoA ligase	WP_011062852.1	ACS1	GO:0000166,GO:0001676,GO:0001882,GO:0001883,GO:0003674,GO:0003824,GO:0004467,GO:0004812,GO:0004824,GO:0005488,GO:0005524,GO:0005575,GO:0006082,GO:0006629,GO:0006631,GO:0008150,GO:0008152,GO:0009987,GO:0015645,GO:0016020,GO:0016874,GO:0016875,GO:0016876,GO:0016877,GO:0017076,GO:0019752,GO:0030554,GO:0032549,GO:0032550,GO:0032553,GO:0032555,GO:0032559,GO:0032787,GO:0035639,GO:0036094,GO:0043167,GO:…	map00071,map01100,map03320,map04146,map04920	0QIVG	I	Long-chain-fatty-acid-CoA ligase	NA	562	G3DSA:3.30.300.30,G3DSA:3.40.50.980,G3DSA:2.30.38.10,G3DSA:3.40.50.980,G3DSA:3.40.50.980	NA	PTHR24096:SF156,PTHR24096	PF00501;AMP-binding enzyme;GO:0003824,GO:0008152,PF13193;AMP-binding enzyme C-terminal domain;date=22-07-2017	NA	NA	PS00455;Putative AMP-binding domain signature.	NA	NA	NA	SSF56801	NA	NA
4514	PchlR47_24075	PchlR47_24075	2110.78	-2.31804	0.224804	-10.3114	6.25713e-25	2.19314e-05	CP019399	5431695	5432360	221	keto-deoxy-phosphogluconate aldolase	WP_008032978.1	EDA	GO:0003674,GO:0003824,GO:0005575,GO:0005622,GO:0005623,GO:0005737,GO:0005829,GO:0008150,GO:0008152,GO:0008675,GO:0016020,GO:0016829,GO:0016830,GO:0016832,GO:0044424,GO:0044444,GO:0044464	map00030,map00040,map00330,map00630,map01100,map01120	0QIZU	G	Aldolase	NA	221	G3DSA:3.20.20.70	NA	PTHR30246,PTHR30246:SF0	PF01081;KDPG and KHG aldolase;GO:0008152,GO:0016829	NA	NA	PS00160;KDPG and KHG aldolases Schiff-base forming residue.,PS00159;KDPG and KHG aldolases active site.	NA	NA	NA	SSF51569	TIGR01182;eda: 2-dehydro-3-deoxyphosphogluconate aldolase/4-hydroxy-2-oxoglutarate aldolase	NA
4515	PchlR47_24080	PchlR47_24080	3087.96	-1.8597	0.242643	-7.66434	1.79751e-14	0.00430169	CP019399	5432378	5433091	237	6-phosphogluconolactonase	WP_020797031.1	PGL		map00030,map01100,map01110,map01120	0QQHF	G	6-phosphogluconolactonase EC 3.1.1.31	NA	237	G3DSA:3.40.50.1360	NA	PTHR11054	PF01182;Glucosamine-6-phosphate isomerases/6-phosphogluconolactonase;GO:0005975	NA	NA	NA	NA	NA	NA	SSF100950	TIGR01198;pgl: 6-phosphogluconolactonase	NA
4527	PchlR47_24140	PchlR47_24140	1164.53	-1.82294	0.248648	-7.3314	2.27766e-13	0.00721505	CP019399	5446962	5447918	318	glucokinase	WP_007996003.1	GLK	GO:0003674,GO:0003824,GO:0004340,GO:0004396,GO:0005575,GO:0005622,GO:0005623,GO:0005737,GO:0005975,GO:0006793,GO:0006796,GO:0008150,GO:0008152,GO:0009056,GO:0009987,GO:0016020,GO:0016052,GO:0016301,GO:0016310,GO:0016740,GO:0016772,GO:0016773,GO:0019200,GO:0019637,GO:0044237,GO:0044238,GO:0044262,GO:0044424,GO:0044464,GO:0046835,GO:0051156,GO:0071704,GO:1901135,GO:1901575	map00010,map00052,map00500,map00520,map00521,map00524,map01100,map01110,map01120	0QIV7	G	glucokinase (EC 2.7.1.2)	NA	318	G3DSA:3.40.367.20	NA	PTHR30514,PTHR30514:SF0	PF02685;Glucokinase;GO:0004340,GO:0005524,GO:0006096,GO:0051156	NA	NA	NA	NA	NA	NA	SSF53067	TIGR00749;glk: glucokinase	NA
4529	PchlR47_24150	PchlR47_24150	1794.63	-1.73908	0.233261	-7.45551	8.95175e-14	0.00590559	CP019399	5449965	5450969	334	type I glyceraldehyde-3-phosphate dehydrogenase	WP_003198523.1	GAP	GO:0005575,GO:0005622,GO:0005623,GO:0005737,GO:0044424,GO:0044464	map00010,map00750,map01100,map01110,map01120,map01230,map04066,map05010	0QIP7	G	Catalyzes the NAD-dependent conversion of D-erythrose 4- phosphate to 4-phosphoerythronate ()	NA	334	G3DSA:3.40.50.720,G3DSA:3.30.360.10	NA	PTHR10836:SF33,PTHR10836	PF02800;Glyceraldehyde 3-phosphate dehydrogenase, C-terminal domain;GO:0016620,GO:0055114,PF00044;Glyceraldehyde 3-phosphate dehydrogenase, NAD binding domain;GO:0016620,GO:0055114	PIRSF000149	Glyceraldehyde-3-phosphate dehydrogenase signature,Glyceraldehyde-3-phosphate dehydrogenase signature,Glyceraldehyde-3-phosphate dehydrogenase signature,Glyceraldehyde-3-phosphate dehydrogenase signature,Glyceraldehyde-3-phosphate dehydrogenase signature	PS00071;Glyceraldehyde 3-phosphate dehydrogenase active site.	NA	NA	Glyceraldehyde 3-phosphate dehydrogenase, NAD binding domain	SSF51735,SSF55347	TIGR01534;GAPDH-I: glyceraldehyde-3-phosphate dehydrogenase, type I	NA
4533	PchlR47_24170	PchlR47_24170	4066.27	2.05247	0.270659	7.58323	3.37055e-14	0.00490913	CP019399	5453364	5455952	862	TonB-dependent receptor	WP_019822314.1	HMUR	GO:0003674,GO:0005215,GO:0005575,GO:0005623,GO:0006810,GO:0008150,GO:0009279,GO:0015232,GO:0015886,GO:0016020,GO:0019867,GO:0030312,GO:0030313,GO:0031975,GO:0044462,GO:0044464,GO:0044699,GO:0044765,GO:0051179,GO:0051181,GO:0051184,GO:0051234,GO:0071702,GO:0071705,GO:0071944,GO:1901678		0QHT4	P	receptor	NA	862	G3DSA:2.40.170.20,G3DSA:2.170.130.10	NA	PTHR32552:SF7,PTHR32552	PF00593;TonB dependent receptor;GO:0004872,GO:0006810,GO:0016020,PF07660;Secretin and TonB N terminus short domain;GO:0019867,PF07715;TonB-dependent Receptor Plug Domain;GO:0004872,GO:0006810,GO:0016020	NA	NA	NA	NA	14611	Secretin and TonB N terminus short domain	SSF56935,SSF56935	TIGR01786;TonB-hemlactrns: TonB-dependent hemoglobin/transferrin/lactoferrin receptor family protein,TIGR01785;TonB-hemin: TonB-dependent heme/hemoglobin receptor family protein	21-43
4567	PchlR47_24340	PchlR47_24340	399.62	-1.68151	0.264428	-6.35906	2.02992e-10	0.0306945	NA	NA	NA	NA	NA	NA	NA	NA	NA	NA	NA	NA	NA	NA	NA	NA	NA	NA	NA	NA	NA	NA	NA	NA	NA	NA	NA
4569	PchlR47_24350	PchlR47_24350	103.893	-2.13816	0.328421	-6.51043	7.49359e-11	0.0255054	CP019399	5494805	5495587	260	3-oxoacyl-ACP reductase	WP_012703575.1	BMUL_2761			0QQT4	S	Short-chain dehydrogenase reductase Sdr	NA	260	G3DSA:3.40.50.720	NA	PTHR24322:SF165,PTHR24322	PF00106;short chain dehydrogenase;GO:0008152,GO:0016491	NA	Short-chain dehydrogenase/reductase (SDR) superfamily signature,Short-chain dehydrogenase/reductase (SDR) superfamily signature,Short-chain dehydrogenase/reductase (SDR) superfamily signature,Glucose/ribitol dehydrogenase family signature,Glucose/ribitol dehydrogenase family signature,Glucose/ribitol dehydrogenase family signature,Glucose/ribitol dehydrogenase family signature,Glucose/ribitol deh…	PS00061;Short-chain dehydrogenases/reductases family signature.	NA	NA	Target=PchlR47_24350 19 202	SSF51735	NA	NA
4570	PchlR47_24355	PchlR47_24355	47.9638	-3.21598	0.4291	-7.49472	6.64424e-14	0.00559855	CP019399	5495780	5496928	382	galactose mutarotase	WP_009045273.1	GALM	GO:0005575,GO:0005623,GO:0005975,GO:0005996,GO:0008150,GO:0008152,GO:0019318,GO:0042597,GO:0044238,GO:0044464,GO:0044723,GO:0071704	map00010,map01110,map01120	0QIX9	G	converts alpha-aldose to the beta-anomer. It is active on D-glucose, L-arabinose, D-xylose, D-galactose, maltose and lactose ()	NA	382	G3DSA:2.70.98.10	NA	PTHR10091:SF0,PTHR10091	PF01263;Aldose 1-epimerase;GO:0005975,GO:0016853	PIRSF005096	NA	PS00545;Aldose 1-epimerase putative active site.	NA	45292	NA	SSF74650	NA	NA
4577	PchlR47_24390	PchlR47_24390	31.797	-2.94582	0.46058	-6.39589	1.59615e-10	0.0293886	CP019399	5504251	5505573	440	MFS transporter	WP_016703396.1			map02020	0R1CC	G	Major Facilitator	NA	440	G3DSA:1.20.1250.20,G3DSA:1.20.1250.20	NA	PTHR11662,PTHR11662:SF3	PF07690;Major Facilitator Superfamily;GO:0016021,GO:0055085	NA	NA	NA	PS50850;Major facilitator superfamily (MFS) profile.	NA	NA	SSF103473	NA	365-387,273-295,49-68,330-352,308-325,241-263,397-419,173-195,7-29,81-100,139-158,105-127
4627	PchlR47_24680	PchlR47_24680	3118.45	-5.27681	0.248437	-21.24	4.07896e-100	9.73983e-14	CP019399	5564600	5564929	109	alkylhydroperoxidase	WP_012510599.1				0QS6Z	S	Antioxidant protein with alkyl hydroperoxidase activity. Required for the reduction of the AhpC active site cysteine residues and for the regeneration of the AhpC enzyme activity ()	NA	109	G3DSA:1.20.1290.10	NA	NA	PF02627;Carboxymuconolactone decarboxylase family;GO:0051920,GO:0055114	NA	NA	NA	NA	NA	NA	SSF69118	TIGR00778;ahpD_dom: alkylhydroperoxidase AhpD family core domain	NA
4628	PchlR47_24685	PchlR47_24685	464.361	-4.83126	0.299888	-16.1102	2.16364e-58	3.20841e-13	CP019399	5564969	5565406	145	hypothetical protein	WP_006984175.1				17MQF	S	Periplasmic Protein	NA	145	G3DSA:3.30.310.70	NA	NA	PF03625;Domain of unknown function DUF302;date=22-07-2017	NA	NA	NA	NA	43101	NA	SSF103247	NA	NA
4629	PchlR47_24690	PchlR47_24690	366.334	-4.264	0.260897	-16.3436	4.8336e-60	1.70447e-13	NA	NA	NA	NA	NA	NA	NA	NA	NA	NA	NA	NA	NA	NA	NA	NA	NA	NA	NA	NA	NA	NA	NA	NA	NA	NA	NA
4630	PchlR47_24695	PchlR47_24695	419.026	-4.65074	0.407759	-11.4056	3.92096e-30	1.42886e-06	CP019399	5565723	5566091	122	hypothetical protein	WP_010509299.1			map00364,map00380,map00627,map00643,map01120	17G0Y	S	Nitrile hydratase beta subunit	NA	122	G3DSA:2.30.30.50	NA	NA	PF02211;Nitrile hydratase beta subunit;GO:0018822	NA	NA	NA	NA	NA	NA	SSF50090	NA	NA
4631	PchlR47_24700	PchlR47_24700	886.647	-3.57356	0.265004	-13.4849	1.91878e-41	3.43481e-09	CP019399	5566117	5566746	209	nitrile hydratase subunit alpha	WP_008183808.1	NTHA		map00364,map00380,map00627,map00643,map01120	16S94	Q	Nitrile hydratase subunit alpha	NA	209	G3DSA:3.90.330.10	NA	NA	PF02979;Nitrile hydratase, alpha chain;GO:0003824,GO:0006807,GO:0046914	PIRSF001426	NA	NA	NA	NA	NA	SSF56209	TIGR01323;nitrile_alph: nitrile hydratase, alpha subunit	NA
4632	PchlR47_24705	PchlR47_24705	397.962	-2.88716	0.302061	-9.55819	1.19834e-21	0.000114956	CP019399	5566758	5567078	106	nitrile hydratase	WP_018482945.1				17FMH	S	Nitrile hydratase beta subunit	NA	106	G3DSA:1.10.472.20	NA	NA	PF02211;Nitrile hydratase beta subunit;GO:0018822	NA	NA	NA	NA	NA	NA	SSF50090	NA	NA
4633	PchlR47_24710	PchlR47_24710	632.231	-3.75347	0.223031	-16.8294	1.48692e-63	9.73983e-14	CP019399	5567258	5568355	365	nickel transporter	WP_012213352.1	NIXA	GO:0005575,GO:0005623,GO:0005886,GO:0008150,GO:0016020,GO:0040007,GO:0044464,GO:0071944		16QKV	P	High-affinity	NA	365	NA	NA	PTHR31611	PF03824;High-affinity nickel-transport protein;GO:0015099,GO:0016021,GO:0035444,GO:0046872	NA	NA	NA	NA	NA	NA	NA	TIGR00802;nico: transition metal uptake transporter, Ni2+-Co2+ transporter (NiCoT) family	90-112,226-248,127-149,269-291,20-42,311-333,194-216
4634	PchlR47_24715	PchlR47_24715	850.698	-3.08175	0.22267	-13.84	1.46202e-43	1.18573e-09	CP019399	5568437	5569432	331	C4-dicarboxylate ABC transporter	WP_017487301.1	TEHA			175P5	P	C4-dicarboxylate transporter malic acid transport protein	NA	331	NA	NA	PTHR31269	PF03595;Voltage-dependent anion channel;GO:0016021,GO:0055085	NA	NA	NA	NA	NA	NA	NA	NA	15-37,178-200,49-71,149-171,267-289,86-108,236-254,293-315,115-134
4676	PchlR47_24960	PchlR47_24960	1767.48	1.66741	0.22912	7.27745	3.4018e-13	0.00783649	CP019399	5608813	5609310	165	peptidoglycan-associated lipoprotein	WP_008027793.1	PAL	GO:0005575,GO:0005623,GO:0005886,GO:0009279,GO:0016020,GO:0019867,GO:0030312,GO:0030313,GO:0031975,GO:0044462,GO:0044464,GO:0071944		0QTSX	M	Peptidoglycan-associated lipoprotein	NA	165	G3DSA:3.30.1330.60	NA	PTHR30128	PF00691;OmpA family;date=22-07-2017	NA	OMPA domain signature,OMPA domain signature,OMPA domain signature	PS01068;OmpA-like domain.	PS51123;OmpA-like domain profile.,PS51257;Prokaryotic membrane lipoprotein lipid attachment site profile.	43466	NA	SSF103088	TIGR02802;Pal_lipo: peptidoglycan-associated lipoprotein	NA
4687	PchlR47_25015	PchlR47_25015	709.727	-1.93985	0.270078	-7.18254	6.84263e-13	0.00903892	CP019399	5618704	5618925	73	FmdB family transcriptional regulator	WP_017139808.1	SCLAV_2324			0QVKT	S	Regulatory protein, FmdB family	NA	73	G3DSA:2.20.28.10	NA	NA	PF09723;Zinc ribbon domain;date=22-07-2017	NA	NA	NA	NA	NA	Putative regulatory protein	NA	TIGR02605;CxxC_CxxC_SSSS: putative regulatory protein, FmdB family	NA
4747	PchlR47_25315	PchlR47_25315	147.434	3.64514	0.379965	9.59335	8.52699e-22	0.000106559	CP019399	5683595	5683996	133	acetyltransferase	WP_011063078.1				0QVK3	S	Pfam:DUF2241	NA	133	G3DSA:3.30.2130.10	NA	NA	PF10000;ACT domain;date=22-07-2017	NA	NA	NA	NA	NA	NA	SSF55021,SSF55021	NA	NA
4748	PchlR47_25320	PchlR47_25320	239.666	4.0733	0.325879	12.4994	7.52144e-36	6.32735e-08	CP019399	5684002	5684604	200	lysine transporter LysE	WP_009050525.1	ARGO	GO:0003674,GO:0005215,GO:0005575,GO:0005623,GO:0005886,GO:0006810,GO:0006811,GO:0006812,GO:0006820,GO:0006865,GO:0008150,GO:0015711,GO:0015802,GO:0015809,GO:0015849,GO:0016020,GO:0044464,GO:0044699,GO:0044765,GO:0046942,GO:0051179,GO:0051234,GO:0071702,GO:0071705,GO:0071944		0QSJW	E	Involved in the export of arginine. Important to control the intracellular level of arginine and the correct balance between arginine and lysine ()	NA	200	NA	NA	PTHR30086:SF0,PTHR30086	PF01810;LysE type translocator;GO:0006865,GO:0016020	NA	NA	NA	NA	NA	NA	NA	NA	176-198,5-27,147-169,40-62,67-84,105-127
4753	PchlR47_25345	PchlR47_25345	41.6363	2.43351	0.395084	6.15947	7.29895e-10	0.0396493	CP019399	5690967	5692031	354	imelysin	WP_019827801.1				0QXNC	S	(Lipo)protein	NA	354	NA	NA	NA	PF09375;Imelysin;date=22-07-2017	NA	NA	NA	PS51257;Prokaryotic membrane lipoprotein lipid attachment site profile.	NA	NA	NA	NA	NA
4754	PchlR47_25350	PchlR47_25350	154.165	1.96211	0.267504	7.33489	2.21911e-13	0.00720444	CP019399	5692034	5693131	365	hypothetical protein	WP_016986679.1				0QQX4	S	conserved protein UCP028101	NA	365	G3DSA:2.130.10.10	NA	NA	PF07433;Protein of unknown function (DUF1513);date=22-07-2017	PIRSF028101	NA	NA	NA	NA	NA	SSF50969	NA	45839
4809	PchlR47_25650	PchlR47_25650	56.3039	-2.58815	0.362623	-7.1373	9.51844e-13	0.0097677	CP019399	5755053	5756087	344	alpha/beta hydrolase	WP_009045393.1	ESTB	GO:0003674,GO:0003824,GO:0004806,GO:0005575,GO:0005623,GO:0005886,GO:0006629,GO:0008150,GO:0008152,GO:0009056,GO:0009987,GO:0016020,GO:0016042,GO:0016298,GO:0016787,GO:0016788,GO:0044237,GO:0044238,GO:0044242,GO:0044248,GO:0044255,GO:0044464,GO:0044710,GO:0046486,GO:0046503,GO:0052689,GO:0071704,GO:0071944,GO:1901575	map00362,map01100,map01120	0QR82	S	Alpha beta hydrolase	NA	344	G3DSA:3.40.50.1820	NA	PTHR10992:SF732,PTHR10992	PF12697;Alpha/beta hydrolase family;date=22-07-2017	NA	NA	NA	NA	44927	NA	SSF53474	NA	NA
4810	PchlR47_25655	PchlR47_25655	1930.68	-5.71287	0.273478	-20.8897	6.64359e-97	9.73983e-14	CP019399	5756455	5758767	770	5-methyltetrahydropteroyltriglutamate-- homocysteine S-methyltransferase	WP_007898546.1	METE	GO:0000096,GO:0000097,GO:0003674,GO:0003824,GO:0003871,GO:0005488,GO:0006082,GO:0006520,GO:0006555,GO:0006790,GO:0006807,GO:0008150,GO:0008152,GO:0008168,GO:0008172,GO:0008270,GO:0008652,GO:0009058,GO:0009066,GO:0009067,GO:0009086,GO:0009987,GO:0016053,GO:0016740,GO:0016741,GO:0019752,GO:0032259,GO:0042085,GO:0043167,GO:0043169,GO:0043436,GO:0044237,GO:0044238,GO:0044249,GO:0044272,GO:0044281,GO:…	map00270,map00450,map01100,map01110,map01230	0QJV7	E	Catalyzes the transfer of a methyl group from 5- methyltetrahydrofolate to homocysteine resulting in methionine formation ()	NA	770	G3DSA:3.20.20.210,G3DSA:3.20.20.210	MF_00172;5-methyltetrahydropteroyltriglutamate--homocysteine methyltransferase [metE].;GO:0003871,GO:0008270,GO:0009086	PTHR30519,PTHR30519:SF0	PF08267;Cobalamin-independent synthase, N-terminal domain;GO:0003871,GO:0008270,GO:0008652,PF01717;Cobalamin-independent synthase, Catalytic domain;GO:0003871,GO:0008270,GO:0009086	PIRSF000382	NA	NA	NA	NA	NA	SSF51726,SSF51726	TIGR01371;met_syn_B12ind: 5-methyltetrahydropteroyltriglutamate--homocysteine S-methyltransferase	NA
4811	PchlR47_25660	PchlR47_25660	147.393	-1.8286	0.280857	-6.51077	7.4769e-11	0.0255054	CP019399	5758876	5759793	305	LysR family transcriptional regulator	WP_014339971.1	METR	GO:0001071,GO:0003674,GO:0003676,GO:0003677,GO:0003700,GO:0005488,GO:0005575,GO:0005622,GO:0005623,GO:0005737,GO:0006355,GO:0008150,GO:0009889,GO:0010468,GO:0010556,GO:0016597,GO:0019219,GO:0019222,GO:0031323,GO:0031326,GO:0031406,GO:0043167,GO:0043168,GO:0044424,GO:0044464,GO:0050789,GO:0050794,GO:0051171,GO:0051252,GO:0060255,GO:0065007,GO:0080090,GO:0097159,GO:1901363,GO:2000112,GO:2001141		0QIFA	K	Transcriptional regulator	NA	305	G3DSA:3.40.190.10,G3DSA:1.10.10.10,G3DSA:3.40.190.10	NA	PTHR30579,PTHR30579:SF2	PF00126;Bacterial regulatory helix-turn-helix protein, lysR family;GO:0003700,GO:0006355,PF03466;LysR substrate binding domain;date=22-07-2017	NA	LysR bacterial regulatory protein HTH signature,LysR bacterial regulatory protein HTH signature,LysR bacterial regulatory protein HTH signature	NA	PS50931;LysR-type HTH domain profile.	NA	NA	SSF53850,SSF46785	NA	NA
4862	PchlR47_25925	PchlR47_25925	2015.45	-2.22868	0.239691	-9.29815	1.42912e-20	0.000192169	CP019399	5817088	5818236	382	aminotransferase	WP_007964441.1	YBDL	GO:0003674,GO:0003824,GO:0005488,GO:0005575,GO:0005618,GO:0005622,GO:0005623,GO:0005737,GO:0008150,GO:0008152,GO:0008483,GO:0010326,GO:0016740,GO:0016769,GO:0030170,GO:0030312,GO:0043167,GO:0043168,GO:0044424,GO:0044464,GO:0048037,GO:0071944	map00300,map01100,map01120,map01230	0QIYJ	E	Aminotransferase	NA	382	G3DSA:3.40.640.10,G3DSA:3.90.1150.10	NA	PTHR11751:SF301,PTHR11751	PF00155;Aminotransferase class I and II;GO:0009058,GO:0030170	NA	NA	NA	NA	NA	NA	SSF53383	NA	NA
4936	PchlR47_26330	PchlR47_26330	196.669	1.71929	0.258693	6.64608	3.00995e-11	0.0207136	CP019399	5897644	5898585	313	cytochrome ubiquinol oxidase subunit II	WP_019693536.1	CYOA	GO:0003674,GO:0005215,GO:0005488,GO:0005575,GO:0005623,GO:0005886,GO:0005887,GO:0006091,GO:0006810,GO:0006811,GO:0006812,GO:0006818,GO:0008150,GO:0008152,GO:0008324,GO:0009055,GO:0009060,GO:0009319,GO:0009987,GO:0015075,GO:0015077,GO:0015078,GO:0015399,GO:0015453,GO:0015672,GO:0015980,GO:0015992,GO:0016020,GO:0016021,GO:0019646,GO:0022804,GO:0022857,GO:0022890,GO:0022891,GO:0022892,GO:0022900,GO:…	map00190,map01100	0QJNK	C	(ubiquinol oxidase) subunit II	NA	313	G3DSA:2.60.40.420,G3DSA:1.10.287.90	NA	PTHR22888:SF2,PTHR22888	PF00116;Cytochrome C oxidase subunit II, periplasmic domain;GO:0004129,GO:0005507,GO:0016020,PF06481;COX Aromatic Rich Motif;GO:0008827,GO:0016021,GO:0022900,GO:0055114	PIRSF000292	NA	NA	PS50857;Cytochrome oxidase subunit II copper A binding domain profile.,PS50999;Cytochrome oxidase subunit II transmembrane region profile.,PS51257;Prokaryotic membrane lipoprotein lipid attachment site profile.	NA	NA	SSF49503,SSF81464	TIGR01433;CyoA: ubiquinol oxidase, subunit II	9-30,88-107,45-67
4980	PchlR47_26555	PchlR47_26555	5336.74	1.89807	0.184127	10.3085	6.45055e-25	2.19314e-05	CP019399	5944535	5944927	130	30S ribosomal protein S9	WP_020292946.1	RPSI	GO:0003674,GO:0003735,GO:0005198,GO:0005575,GO:0005623,GO:0005886,GO:0006412,GO:0008150,GO:0008152,GO:0009058,GO:0009059,GO:0009987,GO:0010467,GO:0016020,GO:0019538,GO:0034645,GO:0043170,GO:0044237,GO:0044238,GO:0044249,GO:0044260,GO:0044267,GO:0044464,GO:0071704,GO:0071944,GO:1901576	map03010	0QR1I	J	30S ribosomal protein S9	NA	130	G3DSA:3.30.230.10	MF_00532_B;30S ribosomal protein S9 [rpsI].;date=22-07-2017	PTHR21569	PF00380;Ribosomal protein S9/S16;GO:0003735,GO:0005840,GO:0006412	NA	NA	PS00360;Ribosomal protein S9 signature.	NA	NA	NA	SSF54211	NA	NA
4991	PchlR47_26610	PchlR47_26610	1072.16	-1.55147	0.217815	-7.1229	1.05677e-12	0.00999535	CP019399	5954583	5955014	143	hypothetical protein	WP_009050735.1				0QTRH	S	NA	NA	143	NA	NA	NA	NA	NA	NA	NA	NA	NA	NA	NA	NA	15-37,116-138,87-109,50-72
5027	PchlR47_26790	PchlR47_26790	223.627	2.11749	0.268823	7.87688	3.35651e-15	0.00293913	NA	NA	NA	NA	NA	NA	NA	NA	NA	NA	NA	NA	NA	NA	NA	NA	NA	NA	NA	NA	NA	NA	NA	NA	NA	NA	NA
5053	PchlR47_26925	PchlR47_26925	1158.19	2.13758	0.227997	9.37549	6.88539e-21	0.000166688	CP019399	6016580	6017521	313	ribose-phosphate pyrophosphokinase	WP_012702657.1	PRS	GO:0000105,GO:0000162,GO:0003674,GO:0003824,GO:0004749,GO:0005575,GO:0005622,GO:0005623,GO:0005737,GO:0006082,GO:0006139,GO:0006163,GO:0006164,GO:0006188,GO:0006189,GO:0006213,GO:0006220,GO:0006221,GO:0006222,GO:0006520,GO:0006547,GO:0006568,GO:0006576,GO:0006586,GO:0006725,GO:0006753,GO:0006793,GO:0006796,GO:0006807,GO:0008150,GO:0008152,GO:0008652,GO:0009058,GO:0009072,GO:0009073,GO:0009116,GO:…	map00030,map00230,map01100,map01110,map01120,map01230	0QI3F	F	Phosphoribosyl pyrophosphate synthase	NA	313	G3DSA:3.40.50.2020,G3DSA:3.40.50.2020	MF_00583_B;Ribose-phosphate pyrophosphokinase [prs].;GO:0000287,GO:0004749,GO:0009165	PTHR10210:SF41,PTHR10210	PF13793;N-terminal domain of ribose phosphate pyrophosphokinase;date=22-07-2017,PF14572;Phosphoribosyl synthetase-associated domain;GO:0000287,GO:0004749,GO:0009165	NA	NA	PS00114;Phosphoribosyl pyrophosphate synthase signature.	NA	NA	NA	SSF53271	TIGR01251;ribP_PPkin: ribose-phosphate diphosphokinase	NA
5054	PchlR47_26930	PchlR47_26930	939.12	2.51155	0.295611	8.49614	1.96008e-17	0.000942784	CP019399	6017662	6018261	199	50S ribosomal protein L25/general stress protein Ctc	WP_018929567.1	RPLY	GO:0003674,GO:0003735,GO:0005198,GO:0005575,GO:0005622,GO:0005623,GO:0005737,GO:0005829,GO:0006412,GO:0008150,GO:0008152,GO:0009058,GO:0009059,GO:0009987,GO:0010467,GO:0019538,GO:0034645,GO:0043170,GO:0044237,GO:0044238,GO:0044249,GO:0044260,GO:0044267,GO:0044424,GO:0044444,GO:0044464,GO:0071704,GO:1901576	map03010	0QUDG	J	This is one of the proteins that binds to the 5S RNA in the ribosome where it forms part of the central protuberance ()	NA	199	G3DSA:2.170.120.20,G3DSA:2.40.240.10	MF_01334;50S ribosomal protein L25 [rplY].;GO:0003735,GO:0005840,GO:0006412,GO:0008097	NA	PF14693;Ribosomal protein TL5, C-terminal domain;date=22-07-2017,PF01386;Ribosomal L25p family;GO:0003735,GO:0005840,GO:0006412,GO:0008097	NA	NA	NA	NA	NA	NA	SSF50715	TIGR00731;bL25_bact_ctc: ribosomal protein bL25, Ctc-form	NA
5055	PchlR47_26935	PchlR47_26935	504.137	2.97542	0.235011	12.6608	9.75391e-37	3.9497e-08	CP019399	6018430	6019014	194	aminoacyl-tRNA hydrolase	WP_002552143.1	PTH	GO:0003674,GO:0003824,GO:0004045,GO:0005575,GO:0005622,GO:0005623,GO:0005737,GO:0006508,GO:0006515,GO:0008150,GO:0008152,GO:0009056,GO:0009057,GO:0009987,GO:0016787,GO:0016788,GO:0019538,GO:0030163,GO:0043170,GO:0044237,GO:0044238,GO:0044248,GO:0044257,GO:0044260,GO:0044265,GO:0044267,GO:0044424,GO:0044464,GO:0051603,GO:0052689,GO:0071704,GO:1901575		0QK8H	J	The natural substrate for this enzyme may be peptidyl- tRNAs which drop off the ribosome during protein synthesis ()	NA	194	G3DSA:3.40.50.1470	MF_00083;Peptidyl-tRNA hydrolase [pth].;GO:0004045	PTHR17224:SF1,PTHR17224	PF01195;Peptidyl-tRNA hydrolase;GO:0004045	NA	NA	PS01195;Peptidyl-tRNA hydrolase signature 1.,PS01196;Peptidyl-tRNA hydrolase signature 2.	NA	NA	NA	SSF53178	TIGR00447;pth: aminoacyl-tRNA hydrolase	NA
5056	PchlR47_26940	PchlR47_26940	182.833	2.58578	0.298111	8.67391	4.17534e-18	0.000649134	CP019399	6019037	6020137	366	GTP-binding protein YchF	WP_002552142.1	YCHF	GO:0000166,GO:0001882,GO:0001883,GO:0003674,GO:0003824,GO:0005488,GO:0005525,GO:0005575,GO:0005623,GO:0005886,GO:0006139,GO:0006152,GO:0006163,GO:0006195,GO:0006200,GO:0006725,GO:0006753,GO:0006793,GO:0006796,GO:0006807,GO:0008150,GO:0008152,GO:0009056,GO:0009116,GO:0009117,GO:0009119,GO:0009123,GO:0009125,GO:0009126,GO:0009128,GO:0009141,GO:0009143,GO:0009144,GO:0009146,GO:0009150,GO:0009154,GO:…		0QJAI	J	GTP-dependent nucleic acid-binding protein engD	NA	366	G3DSA:1.10.150.300,G3DSA:3.10.20.30,G3DSA:3.40.50.300,G3DSA:3.40.50.300	MF_00944;Ribosome-binding ATPase YchF [ychF].;GO:0005525	PTHR23305:SF12,PTHR23305	PF01926;50S ribosome-binding GTPase;GO:0005525,PF06071;Protein of unknown function (DUF933);date=22-07-2017	PIRSF006641	GTP1/OBG GTP-binding protein family signature,GTP1/OBG GTP-binding protein family signature,GTP1/OBG GTP-binding protein family signature,GTP1/OBG GTP-binding protein family signature	NA	PS51710;OBG-type guanine nucleotide-binding (G) domain profile.	NA	NA	SSF52540,SSF81271	TIGR00092;TIGR00092: GTP-binding protein YchF	NA
5087	PchlR47_27180	PchlR47_27180	297.766	2.35669	0.251639	9.36537	7.57835e-21	0.00016928	CP019399	6058386	6058976	196	acyl-homoserine-lactone synthase	WP_007923204.1	PHZI			0QXTC	Q, T	Autoinducer synthase	NA	196	G3DSA:3.40.630.30	NA	NA	PF00765;Autoinducer synthetase;GO:0007165	NA	Autoinducer synthesis protein signature,Autoinducer synthesis protein signature,Autoinducer synthesis protein signature,Autoinducer synthesis protein signature,Autoinducer synthesis protein signature,Autoinducer synthesis protein signature,Autoinducer synthesis protein signature	PS00949;Autoinducer synthase family signature.	PS51187;Autoinducer synthase family profile.	NA	NA	SSF55729	NA	NA
5088	PchlR47_27185	PchlR47_27185	1095.7	2.28438	0.246798	9.25604	2.12146e-20	0.000209647	CP019399	6059008	6059733	241	transcriptional regulator	WP_009045585.1	SDIA	GO:0006355,GO:0008150,GO:0009889,GO:0009891,GO:0009893,GO:0010468,GO:0010556,GO:0010557,GO:0010564,GO:0010604,GO:0010628,GO:0019219,GO:0019222,GO:0031323,GO:0031325,GO:0031326,GO:0031328,GO:0031334,GO:0032465,GO:0032467,GO:0043254,GO:0044087,GO:0045893,GO:0045935,GO:0048518,GO:0048522,GO:0050789,GO:0050794,GO:0051128,GO:0051130,GO:0051171,GO:0051173,GO:0051252,GO:0051254,GO:0051302,GO:0051726,GO:…	map02020	0QJY0	K	Transcriptional	NA	241	G3DSA:1.10.10.10,G3DSA:3.30.450.80	NA	PTHR26402,PTHR26402:SF432	PF03472;Autoinducer binding domain;date=22-07-2017,PF00196;Bacterial regulatory proteins, luxR family;GO:0003700,GO:0006355	NA	LuxR bacterial regulatory protein HTH signature,LuxR bacterial regulatory protein HTH signature,LuxR bacterial regulatory protein HTH signature	PS00622;LuxR-type HTH domain signature.	PS50043;LuxR-type HTH domain profile.	NA	helix_turn_helix, Lux Regulon	SSF46894,SSF75516	NA	NA
5089	PchlR47_27190	PchlR47_27190	939.841	3.8952	0.263591	14.7775	2.04729e-49	4.89028e-11	CP019399	6060162	6060653	163	phenazine biosynthesis protein	WP_007923193.1				0R2TH	S	Involved in the biosynthesis of the antibiotic, phenazine, a nitrogen-containing heterocyclic molecule having important roles in virulence, competition and biological control	NA	163	G3DSA:3.10.450.50	NA	NA	PF03284;Phenazine biosynthesis protein A/B;GO:0017000	NA	NA	NA	NA	NA	NA	SSF54427	NA	NA
5090	PchlR47_27195	PchlR47_27195	505.548	3.42612	0.386515	8.86411	7.71156e-19	0.000444993	CP019399	6060681	6061172	163	phenazine biosynthesis protein	WP_007923191.1				0R2TH	S	Involved in the biosynthesis of the antibiotic, phenazine, a nitrogen-containing heterocyclic molecule having important roles in virulence, competition and biological control	NA	163	G3DSA:3.10.450.50	NA	NA	PF03284;Phenazine biosynthesis protein A/B;GO:0017000	NA	NA	NA	NA	NA	NA	SSF54427	NA	NA
5091	PchlR47_27200	PchlR47_27200	4259.31	3.413	0.260012	13.1263	2.32693e-39	1.01387e-08	CP019399	6061196	6062398	400	phospho-2-dehydro-3-deoxyheptonate aldolase	WP_009050820.1	AROG	GO:0003674,GO:0003824,GO:0003849,GO:0005488,GO:0005575,GO:0005618,GO:0005622,GO:0005623,GO:0005737,GO:0005829,GO:0005886,GO:0006082,GO:0006461,GO:0008150,GO:0008152,GO:0009058,GO:0009423,GO:0009987,GO:0016020,GO:0016043,GO:0016053,GO:0016740,GO:0016765,GO:0019752,GO:0022607,GO:0030145,GO:0030312,GO:0040007,GO:0043167,GO:0043169,GO:0043436,GO:0043648,GO:0043650,GO:0043933,GO:0044085,GO:0044237,GO:…	map00400,map01100,map01110,map01230	16PK4	E	phospho-2-dehydro-3-deoxyheptonate aldolase	NA	400	NA	NA	PTHR21337,PTHR21337:SF0	PF01474;Class-II DAHP synthetase family;GO:0003849,GO:0009073	NA	NA	NA	NA	NA	NA	SSF51569	NA	NA
5092	PchlR47_27205	PchlR47_27205	506.185	3.51188	0.302685	11.6024	4.00666e-31	8.30615e-07	CP019399	6062414	6063037	207	isochorismatase	WP_007923187.1	ENTB	GO:0002047,GO:0003674,GO:0003824,GO:0004654,GO:0006725,GO:0006807,GO:0008150,GO:0008152,GO:0009058,GO:0009987,GO:0016740,GO:0016772,GO:0016779,GO:0016999,GO:0017000,GO:0017144,GO:0018130,GO:0019438,GO:0034641,GO:0044237,GO:0044249,GO:0044271,GO:0046483,GO:0071704,GO:1901360,GO:1901362,GO:1901564,GO:1901566,GO:1901576	map01053,map01110	0QJ23	Q	Isochorismatase	NA	207	G3DSA:3.40.50.850	NA	PTHR11080:SF4,PTHR11080	PF00857;Isochorismatase family;GO:0003824,GO:0008152	PIRSF001111	Isochorismatase signature,Isochorismatase signature,Isochorismatase signature,Isochorismatase signature,Isochorismatase signature,Isochorismatase signature	NA	NA	NA	NA	SSF52499	NA	NA
5093	PchlR47_27210	PchlR47_27210	4101.49	3.38174	0.260949	12.9594	2.07862e-38	1.5657e-08	CP019399	6063034	6064944	636	phenazine-specific anthranilate synthase component I	WP_009045590.1			map00400,map01100,map01110,map01230	0R0BJ	E, H	biosynthesis protein	NA	636	G3DSA:3.40.50.880,G3DSA:3.60.120.10	NA	PTHR11236:SF2,PTHR11236,PTHR11236:SF2,PTHR11236	PF00117;Glutamine amidotransferase class-I;date=22-07-2017,PF00425;chorismate binding enzyme;date=22-07-2017	NA	Glutamine amidotransferase superfamily signature,Glutamine amidotransferase superfamily signature,Glutamine amidotransferase superfamily signature,Carbamoyl-phosphate synthase protein GATase domain signature,Carbamoyl-phosphate synthase protein GATase domain signature,Anthranilate synthase component II signature,Anthranilate synthase component II signature,Anthranilate synthase component II signa…	NA	PS51273;Glutamine amidotransferase type 1 domain profile.	NA	NA	SSF52317,SSF56322	NA	NA
5094	PchlR47_27215	PchlR47_27215	998.59	2.99367	0.288336	10.3826	2.97593e-25	1.8842e-05	CP019399	6064947	6065783	278	2%2C3-dihydro-3-hydroxyanthranilate isomerase	WP_016703606.1	PHZF			0QTNR	S	Phenazine biosynthesis	NA	278	G3DSA:3.10.310.10,G3DSA:3.10.310.10	NA	PTHR13774,PTHR13774:SF15	PF02567;Phenazine biosynthesis-like protein;GO:0003824,GO:0009058	PIRSF016184	NA	NA	NA	NA	NA	SSF54506	TIGR00654;PhzF_family: phenazine biosynthesis protein, PhzF family	NA
5095	PchlR47_27220	PchlR47_27220	1960.01	2.72978	0.221099	12.3464	5.09142e-35	9.62431e-08	CP019399	6065780	6066448	222	phenazine biosynthesis protein	WP_016703607.1			map00750,map01100	0R3E6	H	Pyridoxine 5'-phosphate oxidase C-terminal dimerisation region	NA	222	G3DSA:2.30.110.10	NA	PTHR10851:SF0,PTHR10851	PF10590;Pyridoxine 5'-phosphate oxidase C-terminal dimerisation region;GO:0016638,GO:0055114,PF01243;Pyridoxamine 5'-phosphate oxidase;GO:0004733,GO:0010181,GO:0055114	PIRSF000190	NA	PS01064;Pyridoxamine 5'-phosphate oxidase signature.	NA	NA	NA	SSF50475	NA	NA
5096	PchlR47_27225	PchlR47_27225	4237.06	3.29474	0.275609	11.9544	6.15897e-33	3.11234e-07	CP019399	6066729	6068204	491	phenazine biosynthesis protein	WP_009045593.1	HPAB	GO:0003674,GO:0003824,GO:0006082,GO:0006520,GO:0006807,GO:0008150,GO:0008152,GO:0009056,GO:0009448,GO:0009987,GO:0016829,GO:0016835,GO:0016836,GO:0016853,GO:0016860,GO:0016863,GO:0019752,GO:0032787,GO:0043436,GO:0044237,GO:0044238,GO:0044248,GO:0044281,GO:0044710,GO:0050393,GO:0071704,GO:1901564	map00350,map00650,map00720,map01120	16RZ0	Q	4-hydroxyphenylacetate	NA	491	G3DSA:1.10.3140.10,G3DSA:1.20.140.10,G3DSA:2.40.110.10	NA	NA	PF11794;4-hydroxyphenylacetate 3-hydroxylase N terminal;date=22-07-2017,PF03241;4-hydroxyphenylacetate 3-hydroxylase C terminal;date=22-07-2017	NA	NA	NA	NA	NA	NA	SSF56645,SSF47203	NA	NA
5097	PchlR47_27230	PchlR47_27230	859.822	1.90957	0.210963	9.05169	1.40767e-19	0.000307727	CP019399	6068670	6070508	612	gamma-glutamyltransferase	WP_008079573.1	GGT	GO:0003674,GO:0003824,GO:0003840,GO:0005575,GO:0005576,GO:0006082,GO:0006518,GO:0006520,GO:0006575,GO:0006749,GO:0006750,GO:0006790,GO:0006807,GO:0008150,GO:0008152,GO:0008652,GO:0009058,GO:0009987,GO:0016053,GO:0016740,GO:0016746,GO:0016755,GO:0019184,GO:0019752,GO:0034641,GO:0042398,GO:0043043,GO:0043436,GO:0043603,GO:0043604,GO:0044237,GO:0044238,GO:0044249,GO:0044271,GO:0044272,GO:0044281,GO:…	map00430,map00460,map00480,map00590,map01100	0QJ45	E	Gamma-glutamyltranspeptidase (EC 2.3.2.2)	NA	612	NA	NA	PTHR11686,PTHR11686:SF9,PTHR11686:SF9,PTHR11686	PF01019;Gamma-glutamyltranspeptidase;GO:0003840,GO:0006749	NA	Gamma-glutamyltranspeptidase signature,Gamma-glutamyltranspeptidase signature,Gamma-glutamyltranspeptidase signature,Gamma-glutamyltranspeptidase signature,Gamma-glutamyltranspeptidase signature,Gamma-glutamyltranspeptidase signature,Gamma-glutamyltranspeptidase signature,Gamma-glutamyltranspeptidase signature,Gamma-glutamyltranspeptidase signature	NA	NA	11324	NA	SSF56235	TIGR00066;g_glut_trans: gamma-glutamyltransferase	NA
5240	PchlR47_27970	PchlR47_27970	578.714	2.54343	0.241508	10.5315	6.18671e-26	1.37419e-05	CP019399	6224603	6224881	92	30S ribosomal protein S20	WP_003443902.1	RPST	GO:0003674,GO:0003676,GO:0003723,GO:0003735,GO:0004857,GO:0005198,GO:0005488,GO:0005575,GO:0005622,GO:0005623,GO:0005737,GO:0005829,GO:0005840,GO:0006412,GO:0008073,GO:0008150,GO:0008152,GO:0009058,GO:0009059,GO:0009987,GO:0010467,GO:0015935,GO:0019222,GO:0019538,GO:0019843,GO:0022626,GO:0022627,GO:0030234,GO:0030529,GO:0032991,GO:0034645,GO:0040007,GO:0042979,GO:0043086,GO:0043170,GO:0043226,GO:…	map03010	0QTWN	J	Binds directly to 16S ribosomal RNA ()	NA	92	G3DSA:1.20.58.110	MF_00500;30S ribosomal protein S20 [rpsT].;GO:0003723,GO:0003735,GO:0005622,GO:0005840,GO:0006412	NA	PF01649;Ribosomal protein S20;GO:0003723,GO:0003735,GO:0005622,GO:0005840,GO:0006412	NA	NA	NA	NA	NA	NA	SSF46992	TIGR00029;S20: ribosomal protein bS20	NA
5243	PchlR47_27985	PchlR47_27985	1487.87	2.80056	0.228445	12.2593	1.49876e-34	1.23912e-07	CP019399	6226780	6228003	407	GTPase ObgE	WP_018925882.1	OBG	GO:0000166,GO:0000287,GO:0001882,GO:0001883,GO:0003674,GO:0003824,GO:0003924,GO:0005488,GO:0005525,GO:0005575,GO:0005622,GO:0005623,GO:0005737,GO:0005829,GO:0005840,GO:0005886,GO:0006139,GO:0006152,GO:0006163,GO:0006184,GO:0006195,GO:0006464,GO:0006468,GO:0006725,GO:0006753,GO:0006793,GO:0006796,GO:0006807,GO:0006996,GO:0007059,GO:0008150,GO:0008152,GO:0009056,GO:0009116,GO:0009117,GO:0009119,GO:…		0QI1P	S	An essential GTPase which binds GTP, GDP and possibly (p)ppGpp with moderate affinity, with high nucleotide exchange rates and a fairly low GTP hydrolysis rate. It may play a role in control of the cell cycle, stress response, ribosome biogenesis and in those bacteria that undergo differentiation, in morphogenesis control ()	NA	407	G3DSA:2.70.210.12,G3DSA:3.40.50.300	MF_01454;GTPase Obg [obg].;GO:0000287,GO:0003924,GO:0005525	PTHR11702:SF3,PTHR11702,PTHR11702,PTHR11702:SF3	PF01926;50S ribosome-binding GTPase;GO:0005525,PF01018;GTP1/OBG;GO:0005525	PIRSF002401	GTP1/OBG GTP-binding protein family signature,GTP1/OBG GTP-binding protein family signature,GTP1/OBG GTP-binding protein family signature,GTP1/OBG GTP-binding protein family signature	PS00905;GTP1/OBG family signature.	PS51710;OBG-type guanine nucleotide-binding (G) domain profile.	NA	NA	SSF52540,SSF82051	TIGR02729;Obg_CgtA: Obg family GTPase CgtA	NA
5244	PchlR47_27990	PchlR47_27990	807.154	2.44886	0.295897	8.27607	1.27309e-16	0.00143713	CP019399	6228199	6228456	85	50S ribosomal protein L27	WP_007950960.1	RPMA	GO:0003674,GO:0003735,GO:0005198,GO:0005575,GO:0005618,GO:0005623,GO:0005886,GO:0006412,GO:0008150,GO:0008152,GO:0009058,GO:0009059,GO:0009987,GO:0010467,GO:0016020,GO:0019538,GO:0030312,GO:0034645,GO:0040007,GO:0043170,GO:0044237,GO:0044238,GO:0044249,GO:0044260,GO:0044267,GO:0044464,GO:0071704,GO:0071944,GO:1901576	map03010	0QTP4	J	50S ribosomal protein L27	NA	85	G3DSA:2.40.50.100	MF_00539;50S ribosomal protein L27 [rpmA].;GO:0003735,GO:0005622,GO:0005840,GO:0006412	PTHR15893	PF01016;Ribosomal L27 protein;GO:0003735,GO:0005622,GO:0005840,GO:0006412	NA	Ribosomal protein L27 signature,Ribosomal protein L27 signature,Ribosomal protein L27 signature	PS00831;Ribosomal protein L27 signature.	NA	NA	NA	SSF110324	TIGR00062;L27: ribosomal protein bL27	NA
5245	PchlR47_27995	PchlR47_27995	409.757	2.60561	0.320997	8.11726	4.7681e-16	0.00192373	CP019399	6228492	6228803	103	50S ribosomal protein L21	WP_003154364.1	RPLU	GO:0003674,GO:0003735,GO:0005198,GO:0005575,GO:0005623,GO:0005886,GO:0006412,GO:0008150,GO:0008152,GO:0009058,GO:0009059,GO:0009987,GO:0010467,GO:0016020,GO:0019538,GO:0034645,GO:0040007,GO:0043170,GO:0044237,GO:0044238,GO:0044249,GO:0044260,GO:0044267,GO:0044464,GO:0071704,GO:0071944,GO:1901576	map03010	0QS64	J	This protein binds to 23S rRNA in the presence of protein L20 ()	NA	103	NA	MF_01363;50S ribosomal protein L21 [rplU].;GO:0003723,GO:0003735,GO:0005622,GO:0005840,GO:0006412	PTHR21349	PF00829;Ribosomal prokaryotic L21 protein;GO:0005840	NA	NA	PS01169;Ribosomal protein L21 signature.	NA	NA	NA	SSF141091	TIGR00061;L21: ribosomal protein bL21	NA
5278	PchlR47_28165	PchlR47_28165	2910.59	-3.23034	0.191702	-16.8509	1.03394e-63	9.73983e-14	NA	NA	NA	NA	NA	NA	NA	NA	NA	NA	NA	NA	NA	NA	NA	NA	NA	NA	NA	NA	NA	NA	NA	NA	NA	NA	NA
5279	PchlR47_28170	PchlR47_28170	7763.54	-3.44058	0.217943	-15.7866	3.84625e-56	1.21207e-12	CP019399	6265958	6266965	335	cytochrome d ubiquinol oxidase subunit II	WP_003185655.1	CYDB	GO:0006091,GO:0008150,GO:0008152,GO:0009987,GO:0044237	map00190,map01100,map02020	0QIUB	C	oxidase) subunit II	NA	335	NA	NA	PTHR30365,PTHR30365:SF1	PF02322;Cytochrome oxidase subunit II;GO:0016020,GO:0055114	PIRSF000267	NA	NA	NA	NA	NA	NA	TIGR00203;cydB: cytochrome d ubiquinol oxidase, subunit II	231-248,7-26,260-282,194-216,122-144,159-181,302-324,79-101
5280	PchlR47_28175	PchlR47_28175	6474.19	-3.03669	0.309026	-9.82664	8.64552e-23	6.51471e-05	CP019399	6266969	6268405	478	cytochrome ubiquinol oxidase subunit I	WP_010448493.1	CIOA	GO:0003674,GO:0003824,GO:0006091,GO:0008150,GO:0008152,GO:0009987,GO:0016491,GO:0016679,GO:0016682,GO:0044237,GO:0044710,GO:0055114	map00190,map01100,map02020	0QICD	C	(Ubiquinol oxidase) subunit I	NA	478	NA	NA	PTHR30365,PTHR30365:SF0	PF01654;Bacterial Cytochrome Ubiquinol Oxidase;GO:0016020	PIRSF006446	NA	NA	NA	NA	NA	NA	NA	15-37,221-238,323-345,127-149,358-380,407-429,186-208,98-120,56-78
[truncated: 49 more rows]

## Sheet: EΔhcn compared to wt
T1
	ID	X.x	baseMean	log2FoldChange	lfcSE	stat	pvalue	padj	RefSeqID	start	end	length	gene_name	protein_seq_best_match	predicted_gene_name	GO_terms	KEGG_pathways	bestOG	COGcat	eggNOGannot	X.y	length1	Gene3D	HamapGO	PANTHER	Pfam	PIRSF	PRINTS	ProSitePatterns	ProSiteProfiles	SignalP	SMART	SUPERFAMILY	TIGRFAM	TMHMM
658	PchlR47_04130	PchlR47_04130	2414.22	-1.6881	0.639425	-2.64003	0.00828993	0.00156161	CP019399	934539	937349	936	4Fe-4S ferredoxin	WP_009046912.1	DLD	GO:0003674,GO:0003824,GO:0008150,GO:0008152,GO:0016491,GO:0044710,GO:0055114	map00620	0QIDF	C	FAD linked oxidase domain protein	NA	936	G3DSA:1.10.1060.10,G3DSA:3.30.43.10,G3DSA:3.30.465.10,G3DSA:1.10.45.10	NA	PTHR11748,PTHR11748,PTHR11748:SF65,PTHR11748:SF65	PF13183;4Fe-4S dicluster domain;GO:0051536,PF01565;FAD binding domain;GO:0008762,GO:0016491,GO:0050660,GO:0055114,PF02913;FAD linked oxidases, C-terminal domain;GO:0003824,GO:0050660,PF02754;Cysteine-rich domain;date=22-07-2017,PF02754;Cysteine-rich domain;date=22-07-2017	NA	NA	PS00198;4Fe-4S ferredoxin-type iron-sulfur binding region signature.	PS51387;PCMH-type FAD-binding domain profile.,PS51379;4Fe-4S ferredoxin-type iron-sulfur binding domain profile.	NA	NA	SSF56176,SSF46548,SSF55103	NA	NA
[truncated: 190 more rows]

## Sheet: EΔhcn compared to Δhcn
T1
[truncated: 307 more rows]
