# Supplementary material for: Biological hydrogen cyanide emission globally impacts the physiology of both HCN-emitting and HCN-perceiving Pseudomonas
Source: mBio. 2023 Aug 31;14(5):e00857-23. doi: 10.1128/mbio.00857-23 (PMC10653877; doi:10.1128/mbio.00857-23)
Supplement: Table S3 — Primers used for qPCR analysis. [file mbio.00857-23-s0004.xlsx]

## Sheet: Tabelle1
Table S3 - Primers used for qPCR analysis
hcnA_Forward	CGCCATACCGAACGAACTT
hcnA_Reverse	GGTGAAACCGTACTCAGCGT
rpoD_Forward	TGTTCATGCCGATCAAACTG
rpoD_Reverse	ATGAAGTGGACGAAAGCTGG
